# Supplementary material for: A systematic analysis of the RNA-targeting potential of secreted bacterial effector proteins
Source: Sci Rep. 2017 Aug 24;7:9328. doi: 10.1038/s41598-017-09527-0 (PMC5570926; doi:10.1038/s41598-017-09527-0)
Supplement: Supplementary file 2 — Supplementary Table S2 [file 41598_2017_9527_MOESM2_ESM.xls]

## Sheet: Gene_name list
	Species	Gene_name	Gene_Alias	Gene-ID	Additional references
	Salmonella	SopD
		SteB
		SptP
		SifA
		SpvB
		PipB2
		SpvC
		SpiC
		SifB
		GogB
		PipB
		SseJ
		SopD2
		SlrP
		SseF
		SseG
		SteA
		SspH1
		SspH2
		SseK1
		SseK2
		SseK3
		GtgE
		SrfJ
		SopB/SigD
		SopA
		SopE
		SseL
		SopE2
		SteC
		SrfH/SseI
		SipA
		AvrA
		SipB
		SipC
		SpiC
		SrfA
		SrfG
		SrfK
		SrfL
		SrfM
		SseC
		SseD
		SrgE
	Legionella	Lpg0008	ravA
		Lpg0012	CegC1
		Lpg0021	N/A
		Lpg0030	ravB
		Lpg0038	LegA10
		lpg0041	N/A
		Lpg0045	N/A
		Lpg0046	N/A
		Lpg0059	Ceg2
		Lpg0080	Ceg3
		Lpg0081	N/A
		Lpg0090	Lem1
		Lpg0096	Ceg4
		Lpg0103	VipF
		Lpg0126	CegC2
		Lpg0130	N/A
		Lpg0160	ravD
		Lpg0170	ravC
		Lpg0171	LegU1
		Lpg0172	N/A
		Lpg0181	N/A
		Lpg0191	Ceg5
		Lpg0195	ravE
		Lpg0196	ravF
		Lpg0210	ravG
		Lpg0227	Ceg7
		Lpg0234	SidE
		Lpg0240	Ceg8
		Lpg0246	Ceg9
		Lpg0260	N/A
		Lpg0276	LegG2
		Lpg0284	Ceg10
		Lpg0285	Lem2
		Lpg0294	N/A
		Lpg0364	N/A
		Lpg0365	N/A
		Lpg0375	N/A
		Lpg0376	SdhA
		Lpg0390	VipA
		Lpg0401	Ceg11
		Lpg0402	LegA9
		Lpg0403	LegA7
		Lpg0405	N/A
		Lpg0422	LegY
		Lpg0436	LegA11
		Lpg0437	Ceg14
		Lpg0439	Ceg15
		Lpg0483	LegA12
		Lpg0515	LegD2
		Lpg0518	N/A
		Lpg0519	Ceg17
		Lpg0621	SidA
		Lpg0634	N/A
		Lpg0642	WipB
		Lpg0695	LegA8
		Lpg0696	Lem3
		Lpg0716	N/A
		Lpg0733	ravH
		Lpg0796	N/A
		Lpg0898	Ceg18
		Lpg0926	ravI
		Lpg0940	LidA
		Lpg0944	ravJ
		Lpg0945	LegL1
		Lpg0963	N/A
		Lpg0967	N/A
		Lpg0968	SidK
		Lpg0969	ravK
		Lpg1083	N/A
		Lpg1101	Lem4
		Lpg1106	N/A
		Lpg1108	ravL
		Lpg1109	ravM
		Lpg1110	Lem5
		Lpg1111	ravN
		Lpg1120	Lem6
		Lpg1121	Ceg19
		Lpg1124	N/A
		Lpg1129	ravO
		Lpg1137	N/A
		Lpg1144	CegC3
		Lpg1145	Lem7
		Lpg1147	N/A
		Lpg1148	N/A
		Lpg1152	ravP
		Lpg1154	ravQ
		Lpg1158	N/A
		Lpg1166	ravR
		Lpg1171	N/A
		Lpg1183	ravS
		Lpg1227	VpdB
		Lpg1273	N/A
		Lpg1290	Lem8
		lpg1312	legC1
		Lpg1316	ravT
		Lpg1317	ravW
		Lpg1328	LegT
		Lpg1355	SidG
		Lpg1426	VpdC
		Lpg1449	N/A
		Lpg1453	N/A
		lpg1483	LegK1
		Lpg1484	N/A
		Lpg1488	LegC5
		Lpg1489	ravX
		Lpg1491	Lem9
		Lpg1496	Lem10
		Lpg1551	ravY
		Lpg1578	N/A
		Lpg1588	LegC6
		Lpg1598	Lem11
		Lpg1602	LegL2
		Lpg1621	Ceg23
		Lpg1625	Lem12
		Lpg1639	N/A
		Lpg1642	SidB
		Lpg1654	N/A
		Lpg1660	LegL3
		Lpg1661	N/A
		Lpg1666	N/A
		Lpg1667	N/A
		Lpg1670	N/A
		Lpg1683	ravZ
		Lpg1684	N/A
		Lpg1685	N/A
		Lpg1687	mavA
		Lpg1689	N/A
		Lpg1692	N/A
		Lpg1701	LegC3
		Lpg1702	PpeB
		Lpg1716	N/A
		Lpg1717	N/A
		Lpg1718	LegAS4
		Lpg1751	N/A
		Lpg1752	N/A
		Lpg1776	N/A
		Lpg1797	rvfA
		Lpg1798	marB
		Lpg1803	N/A
		Lpg1851	Lem14
		Lpg1884	YlfB
		Lpg1888	N/A
		Lpg1890	LegLC8
		Lpg1907	N/A
		Lpg1924	N/A
		Lpg1933	Lem15
		Lpg1947	Lem16
		Lpg1948	LegLC4
		Lpg1949	Lem17
		Lpg1950	RalF
		Lpg1953	LegC4
		Lpg1958	LegL5
		Lpg1959	N/A
		Lpg1960	LirA
		Lpg1962	LirB
		Lpg1963	LirC
		Lpg1964	LirD
		Lpg1965	LirE
		Lpg1966	LirF
		Lpg1969	PieE
		Lpg1972	PieF
		Lpg1976	LegG1
		Lpg1978	SetA
		Lpg1986	N/A
		Lpg2050	N/A
		lpg2131	LegA6
		Lpg2137	LegK2
		Lpg2144	LegAU13
		Lpg2147	mavC
		Lpg2148	N/A
		Lpg2149	N/A
		Lpg2153	SdeC
		Lpg2155	SidJ
		lpg2156	SdeB
		Lpg2157	SdeA
		Lpg2166	Lem19
		Lpg2176	LegS2
		Lpg2199	mavD
		Lpg2200	CegC4
		Lpg2215	LegA2
		Lpg2216	Lem20
		Lpg2223	N/A
		Lpg2224	PpgA
		Lpg2239	N/A
		Lpg2248	Lem21
		Lpg2271	N/A
		Lpg2298	YlfA
		Lpg2300	LegA3
		Lpg2311	Ceg28
		Lpg2322	LegA5
		Lpg2327	N/A
		Lpg2328	Lem22
		Lpg2344	mavE
		Lpg2351	mavF
		Lpg2359	N/A
		Lpg2370	N/A
		Lpg2372	N/A
		Lpg2382	N/A
		Lpg2391	sdbC
		Lpg2392	LegL6
		Lpg2400	LegL7
		Lpg2406	Lem23
		Lpg2407	N/A
		Lpg2409	Ceg29
		Lpg2410	VpdA
		Lpg2411	Lem24
		Lpg2416	LegA1
		Lpg2420	N/A
		Lpg2422	Lem25
		Lpg2424	mavG
		Lpg2425	mavH
		Lpg2433	Ceg30
		Lpg2434	N/A
		Lpg2443	N/A
		Lpg2444	mavI
		Lpg2452	LegA14
		Lpg2456	LegA15
		Lpg2461	N/A
		Lpg2464	SidM
		Lpg2465	SidD
		Lpg2490	LepB
		Lpg2498	mavJ
		Lpg2504	SidI
		Lpg2505	N/A
		Lpg2508	SdjA
		Lpg2509	SdeD
		Lpg2510	SdcA
		Lpg2511	SidC
		Lpg2523	Lem26
		Lpg2525	mavK
		Lpg2526	mavL
		Lpg2527	N/A
		Lpg2529	Lem27
		Lpg2538	N/A
		Lpg2539	N/A
		Lpg2541	N/A
		Lpg2546	N/A
		Lpg2552	N/A
		Lpg2555	N/A
		Lpg2556	LegK3
		Lpg2577	mavM
		Lpg2584	SidF
		lpg2588	LegS1
		Lpg2591	Ceg33
		Lpg2603	Lem28
		Lpg2628	N/A
		Lpg2637	N/A
		Lpg2638	mavV
		Lpg2692	N/A
		Lpg2694	LegD1
		Lpg2718	WipA
		Lpg2720	LegN
		Lpg2744	N/A
		Lpg2745	N/A
		Lpg2793	LepA
		Lpg2804	Lem29
		Lpg2815	mavN
		Lpg2826	Ceg34
		Lpg2828	N/A
		Lpg2829	SidH
		Lpg2830	LegU2
		Lpg2831	VipD
		Lpg2832	N/A
		Lpg2844	N/A
		Lpg2862	LegC8
		Lpg2874	N/A
		Lpg2879	mavO
		Lpg2884	mavP
		Lpg2885	N/A
		Lpg2888	N/A
		Lpg2912	N/A
		Lpg2936	N/A
		Lpg2975	mavQ
		Lpg2999	LegP
		Lpg3000	N/A
		AnkX
		AnkB
		AnkH
		AnkJ
	Shigella	OspG
		OspI
		OspB
		VirA
		IpaA
		VirG
		OspE2
		IpgB2
		IpgD
		IpaJ
		Spa15
		IpaH9.8
		IpaH4.5
		IpaH7.8
		IpaH3
		IpaH2.5
		OspC3
		OspZ
		IpaH1.4
		IcsB
		IpgB1
		OspE1
		OspC1
		OspC2
		OspF
		IpaB
		OspD1
		OspD2
		OspD3
		ShiA
		IpaC
	Chlamydia	CPn0206
		CPn0330
		CPn0374
		CPn0474
		CPn0490
		CPn0648
		CPn0671
		CPn0705
		CPn0725
		CPn0761
		CPn0764
		CPn0770
		CPn0774
		CPn0808
		CPn0809
		CPn0821
		CPn0853
		CPn0859
		Cpn0853
		CCA00914
		Cpn0852
		Cpn0909
		Cpn1020
		CT621
		Cpn0726
		CT711
		CT620
		CT619
		Cpn712
		Cpn0708
		Cpn1020
		TARP/CT456
		CT166
		CT694
		CPAF
		CT850
		CT229
		Cpn0585
		Lda1
		Lda3
		IncA
		incG
		CT223
		CT813
		ChlaDub1
		ChlaDub2
		CT441
		CopB
		CopB2
		CT620
		CT621
		CT711
		CT847
		CADD
		NUE
		Cpn085
		IncC
		CT053			Identification of type III secretion substrates of Chlamydia trachomatis using Yersinia enterocolitica as a heterologous system
		CT105			Da cunha et al 2014
		CT142
		CT143
		CT144
		CT161
		CT338
		CT429
		CT656
		CT849
		CT875			Conserved type III secretion system exerts important roles in Chlamydia trachomatis
		CT868			Wenting Dai, Zhongyu Li, 2014
		CT867
		CT848
		CT082
		CopN/CT089
		Cap1/CT529
		CT695
		CT620
		CT621
		CT622
		CT711
		CT694
		Lda1/CT156
		Lda3/CT473
		Nue/CT737
	E.coli	EspA
		EspB
		EspD
		SepD
		SepL
		Tir
		TccP/EspFU
		EspM
		EspT
		Map
		EspH
		EspV
		EspF
		EspG
		NleC
		Orf3/EspG2
		NleE
		NleB
		NleD
		NleH
		NleA
		EspI
		EspP
		EspC
		Cif
		EscF
		NleL
		EspZ
		EspO
		EspB
		EspJ
		SepZ
		EspL
		Ibe
		StcE
		EspX1			An extensive repertoire of type III secretion effectors inEscherichia coli O157 and the role of lambdoid phages in their dissemination
		EspY1			Tobe et al, 2006
		EspY2
		EspY3
		NleB2-1
		NleC
		NleH1-1
		NleD
		EspX2
		EspF2-1
		EspX7
		EspN
		NleB2-2
		EspO1-1
		EspK
		NleG2-1
		NleA
		NleH1-2
		NleF
		EspO1-2
		NleG
		EspM1
		NleG9'
		NleG2-2
		NleG6-1
		NleG5-1
		EspR1
		EspR2'
		NleG5-2
		NleG6-2
		NleG2-3
		NleG7'
		NleG3'
		NleG2-4
		EspL1
		EspR3
		EspR4
		EspJ
		TccP
		EspM2
		NleG8-2
		EspW
		NleG6-3
		EspL2
		NleB1
		NleE
		EspF1
		EspB
		Tir
		Map
		EspH
		EspZ
		EspG
		EspL3'
		EspY4
		EspX3'
		EspY5'
		EspL4
		EspX5
		EspX6
		NleJ
		NleH1			The effector repertoire of enteropathogenic E. coli: ganging up on the host cell
		NleB2			Paul Dean and Brendan Kenny
		NleH2
		NleE2
		NleB1
		NleE1
		EspL1
		NleB3
		EspO
		NleH3
	Citrobacter	EspA
		EspB
		EspD
		EscF
		EspJ
		EspG
		NleB
		Map
		EspI
		NleH
		EspM2
		EspM3
		NleF
		EspI/NleA
		EspT
		Tir
		NleE
		EspF
		NleK
		rOrf8
		NleA
		NleC
		EspH
		SepZ/EspZ
		NleG
		EspX7
		OspB/Ibe
		Map
		EspM2
		NleD
		rOrf8
		EspS
		Cif			The Citrobacter rodentium Genome Sequence Reveals Convergent Evolution with Human Pathogenic Escherichia coli
		EspK
		EspL
		EspM
		EspN
		EspO
		EspR
		EspS
		EspT
		EspV
		EspW
		EspX
		EspY
		EspZ
		Map
		NleA
		NleB
		NleC
		NleD
		TccP
	Coxiella	CBU0077
		CBU0080			The Coxiella burnetii Dot/Icm System Delivers a Unique Repertoire of Type IV Effectors into Host Cells and Is Required for Intracellular Replication
		CBU0295			Carey et al. 2011
		CBU0329
		CBU0425
		CBU0635
		CBU1107
		CBU1108
		CBU1524
		CBU1525
		CBU1532
		CBU1776
		CBU1823
		CBU1825
		CBU1963
		CBU2052
		CBU2056
		CBU2059
		CBU0041	CoxCC1a
		CBU0072	AnkA
		CBU0129	CoxCC2a
		CBU0145	AnkB
		CBU0175	CoxK1bd
		CBU0201	AnkC
		CBU0355	ankD
		CBU0356	ankE
		CBU0410	CoxCC3a
		CBU0414	CoxH1bd
		CBU0447	ankF
		CBU0781	ankG
		CBU0794	CoxCC4ad
		CBU0801	CoxH2b
		CBU0814	CoxU1ab
		CBU0881	CoxCC5ad
		CBU0937	CoxDFB1c
		CBU1024	ankH
		CBU1045	CoxDFB2cd
		CBU1213	ankI
		CBU1217	CoxU2b
		CBU1254	ankJ
		CBU1292	ankK
		CBU1314	CoxCC6a
		CBU1379	CoxK2bd
		CBU1406	CoxDFB3cd
		CBU1425	CoxDFB4cd
		CBU1457	CoxTRP1a
		CBU1460	CoxCC7ad
		CBU1461	CoxCC8a
		CBU1543	CoxCC10a
		CBU1556	CoxCC11a
		CBU1569	CoxCC12ad
		CBU1599	CoxCC13ad
		CBU1609	ankL
		CBU1636	CoxCC14a
		CBU1751	CoxDFB5ac
		CBU1757	ankM	Cbu1524) and mitochondrion-localized caeB (Cbu1532)
		CBU1769	CoxH3b
		CBU1780
		CBU1957
		CBU2064
		CBU2078	CoxFIC1e
		CBUA0014	CoxU3abd
		CBUA0006	CpeA		Molecular pathogenesis of the obligate intracellular bacterium Coxiella burnetii
		CBUA0013	CpeB		van Schaik, Nature Reviews Microbiology, 2013
		CBUA0014	CpeC
		CBUA0015	CpeD
		CBUA0016	CpeE
		CBUA0023	CpeF
		CBU0978			Identification of Novel Coxiella burnetii Icm/Dot Effectors and Genetic Analysis of Their Involvement in Modulating a Mitogen-Activated Protein Kinase Pathway
		CBU0635			Lifshitz et al. 2014
		CBU1409
		CBU1676
		CBU0113
		CBU2013
		CBU1370
		CBU0062
		CBU1387
		CBU1818
		CBU1751
		CBU2007
		CBU1634a
		CBU1063
		CBU1794
		Cbu0388			Substrates Required for Intracellular Replication andCoxiella-Containing Vacuole Formation
		Cbu0393			Weber at al. 2013
	Yersinia	YopB
		YopD
		LcrV
		YopH
		YopE
		YopT
		YpkA/YopO
		YopM
		YopP/J
		YopN
		YspK
		YspP
		YspM
		YspE
		YspI
		YopK
	Vibrio	VopF
		VopX
		VopL
		VopA/VopP
		VopV
		VopT
		VopC
		VPA1380
		VopM
		VepA/VopQ
		VepB/VopS
		VPA0450
		VasX
		VopI			Identification of Vibrio cholerae Type III Secretion System Effector Proteins
		VopW			Alam et al. 2011
		VopG
		VopK
		VopY
		VopZ
		VopE
		VP1680
	Burkholderia	BipB
		BipC
		BipD
		BopE
		BopA
		CifB
		BimA
		BipB
		BopC
		BprD
		BapA
		BopB
		BprD
		TssM			Quantitative Proteomic Analysis ofBurkholderia pseudomallei Bsa Type III Secretion System Effectors Using Hypersecreting Mutants
					Vander Broek et al, 2015
	Pseudomonas aeruginosa	ExoS
		ExoT
		ExoU
		ExoY
		PcrV
		PcrG
	Bordetella	BteA/BopC
		BopN
		BopD
		BopB
		Bsp22
		BB4227
	Bartonella	YopP
	Brucella	VceC
		VceA
		RicA
		BPE123
		Btp1
		BvfA
		BAB1_0678 (BspA)			Brucella Modulates Secretory Trafficking via Multiple Type IV Secretion Effector Proteins
		BAB1_0712 (BspB)			Myeni et al. 2013
		BAB1_0847 (BspC)
		BAB1_1671 (BspE)
		BAB1_1948 (BspF)
		BtpA			The Brucella TIR domain containing proteins BtpA and BtpB have a structural WxxxE motif important for protection against microtubule depolymerisation.
		TcpB			Felix et al, 2014
		BtpB
	Campylobacter	CiaB
		CiaC
		CiaD			The Campylobacter jejuni CiaD effector protein activates MAP kinase signaling pathways and is required for the development of disease.
		CiaI			Samuelson et al.2013
		FspA
	Ehrlichia	Ank
		AnkA
		ECH0825			Ehrlichia type IV secretion effector ECH0825 is translocated to mitochondria and curbs ROS and apoptosis by upregulating host MnSOD
		TRP47			Liu et al. 2012
		TRP120			Ehrlichia chaffeensis exploits host SUMOylation pathways to mediate effector-host interactions and promote intracellular survival.
		TRP32			Dunphy et al.2014
		Ank200			Ehrlichia moonlighting effectors and interkingdom interactions with the mononuclear phagocyte
					Dunphy et al.2013
	Anaplasma	AptA
		AM185			Identification of Anaplasma marginale Type IV Secretion System Effector Proteins Lockwood et al. 2011
		AM470
		AM705/AnkA
		AM1141
		Ats-1
		AmpA			The Anaplasma phagocytophilum effector AmpA hijacks host cell SUMOylation.
		AnkA			Beyer et al.2015
					Silencing of Host Cell CYBB Gene Expression by the Nuclear Effector AnkA of the Intracellular Pathogen Anaplasma phagocytophilum Garcia-Garcia 2009
	Orientia	Ank1_01	OTT_0036		Orientia tsutsugamushi ankyrin repeat-containing protein family members are Type 1 secretion system substrates that traffic to the host cell endoplasmic reticulum
		Ank1_02	OTT_0753		VieBrock et al, 2014
		Ank2	OTT_0049
		Ank3_01	OTT_0153
		Ank3_02c	OTT_0236
		Ank3_03c	OTT_0237
		Ank3_04	OTT_0288
		Ank3_05	OTT_0316
		Ank3_06	OTT_0982
		Ank3_07c	OTT_1032
		Ank3_08	OTT_1112
		Ank3_09	OTT_1118
		Ank3_10c	OTT_1236
		Ank3_11	OTT_1453
		Ank3_12c	OTT_1465
		Ank3_13	OTT_1696
		Ank3_14c	OTT_1730
		Ank3_15	OTT_1852
		Ank4_01	OTT_0210
		Ank4_02	OTT_1916
		Ank5_01	OTT_0214
		Ank5_02	OTT_0412
		Ank5_03	OTT_0487
		Ank6_01	OTT_0226
		Ank6_02	OTT_1149
		Ank6_03	OTT_1496
		Ank6_04	OTT_1912
		Ank7_01c	OTT_0250
		Ank7_02	OTT_1509
		Ank7_03	OTT_1936
		Ank8	OTT_0257
		Ank9	OTT_0298
		Ank10_01	OTT_0398
		Ank10_02	OTT_0875
		Ank10_03c	OTT_1089
		Ank10_04c	OTT_1090
		Ank11	OTT_0459
		Ank12_01	OTT_0602
		Ank12_02	OTT_1300
		Ank13	OTT_0852
		Ank14	OTT_1019
		Ank15	OTT_1232
		Ank16	OTT_1271
		Ank17	OTT_1478
		Ank18d	OTT_1518
		Ank19	OTT_1519
		Ank20	OTT_1575
	Rickettsia	Sec7
		LepA
		LepB
		VipD
		RARP-1
		RalF			On the use of Legionella/Rickettsia chimeras to investigate the structure and regulation of Rickettsia effector RalF
					Folly-Klan et al, 2014
	Helicobacter	CagI
		CagL
		CagY
		CagA
	Aeromonas	AexT/AexU
		AopP
		VgrG1
		AopB
	Photorhabdus	LopT
		LopU
	Francisella	IglG
		IglI
		FopC
		AcpA
		IgIC
	Xanthomonas	XopD
		AvrBs2
		AvrXccC
		XopXccN
		XopX
		XopE1
		XopE2
		AvrRxv
		AvrXv4
		AvrBsT
		XopJ
		AvrBs3
		PthXo6
		PthXo7
		AvrXa7
		PthXo1
		AvrB6
		XopC
		XopH
		XopN
		XopQ
		AvrBs1
		AvrRxo1
		AvrQXv3
		EcF
		XopB
		XopS
		XopE
		XopF
		XopO
		XopP
		HrpF
		HrpB2
		HpaG
		HpaH
		XopA
		AvrBs7
		AvrBs1.1
		XopF1
		XopF2
	Peudomonas syringae	HrpJ
		AvrRPt2
		AvrPto
		HrpZ
		HrpW
		HrpA
		AvrPtoB
		AvrPphB
		HopPtoC
		HopPtoD1
		HopPtoK
		HopPtoJ
		HopPtoE
		HopPtoG
		HopPtoH
		HopPtoI
		HopPtoS1
		HopPtoS2
		HopPtoL
		AvrPm1
		AvrB
		AvrB2/AvrC
		HopM1
		HopE1
		HopG1
		HopAM1-1
		AvrE/AvrE1
		AvrB3
		HopA1
		HopB1
		HopC1
		HopD1
		HopF2
		HopH1
		HopI1
		HopK1
		HopN1
		HopQ1
		HopR1
		HopT1
		HopU1
		HopV1
		HopW1
		HopX1
		HopY1
		HopZ3
		HopAB2
		HopAS1
		HopAT1
		HopAA1-2
		AvrB4-1
		AvrD1
		AvrRps4
		HopAB1
		HopAE1
		HopAF1
		HopAA1-1
		HopAO1
		HopAU1
		HopAV1
		HopAW1
		AvrB2-3
		HopP1
		HopAY
		HopAX
		HopBC
		HopBE
		HopAL
		HopBB
		HopBG
		HopBD
		HopAZ
		HopAI1
		AvrC
	Ralstonia	AWR
		AWR2/RipA
		GALA1 to 7
		PopP2
		AvrA
		PopP1
		PopF1
		PopF2
		Hpx4
		Hpx30
		RipB
		RipG
		RipT
		PopB
		PopC
		SKWP2
		SKWP4
		PopW
		PopA
		MalK2
	Agrobacterium	VirF
		VirE2
		VirD5
		VirE3
	Pantoea	WtsE
		DspE
		HsvG
		HsvB
		PthG
		DspA/E
		HopD1
		HopX2
	Erwinia	DspA/E
		HrpA
		HopPtoC
		AvrRpt2
		EopB
	Acidovorax	Lrp
		HrpW
		HrpY
	Herbaspirillum	HropAV1
		HropAN1
		HropF1
		Hrop1
		Hrop2
	Bradyrhizobium	NopB
		NopN
		NopP
	Rhizobium	NopB
		NopC
		NopL
		NopN
		NopP
		NopX
	Sinorhizobium	NopB
		NopC
		NopL
		NopN
		NopP
		NopX
	Mesorhizobium	NopB
		NopX

## Sheet: expanded list
	Table1. List of experimentally validated effector proteins in 30 animal and plant Gram negative pathogens and a plant symbiont
	Pathogen	Disease	Target cells	Genomic and Secretion properties	Effector	Role in virulence	Targets and localization	Homology and domains	References	Comments	sequence ID	consensus domains
animal pathogens	Legionella	Legionellosis: Legionnaires' disease and Pontiac fever	Intracellular. various Eukaryotic cells, particularly phagocytes in gastrointestinal tract. Protozoan host cells.	Icm/Dot type IV secretion system. Icm/Dot gene clusters and genomic regions encoding secretory factors and effectors. Related to conjugation machinery. Type Ivb. Gram-	LaiA/SdeA	adherence, invasion and uptake	unknown	unknown	Bardill et al., 2005; Chang et al., 2005	More than 300 effectors have been identified by Eukaryotic homology domains and translocation of 140 effectors has been validated using antibodies specific to effector substrates or assay revealing host intracellular effectors (Hubber and Roy, 2010). Many Legionella effectors are implicated in bacterial egress from protozoan host, where Legionella can induce its own expelling.		Fic domains are defined by a core HPFxxGNGR motif
					AnkX (LegA8 or AnkN)	Intracellular trafficking. transport modulation of endocytic and secretory vesicles. Possibly AMPylates host proteins leading to transport defect of vesicles.	unknown	4 Ankyrin repeat homology domains ARHD and Fic domain (Filamentation induced by cAMP)	Pan et al., 2008			The ankyrin repeat is one of the most common protein–protein interaction motifs, mainly from eukaryotes. The repeat has been found in proteins of diverse function such as transcriptional initiators, cell cycle regulators,cytoskeletal, ion transporters, and signal transducers. The ankyrin fold appears to be defined by its structure rather than its function, since there is no specific sequence or s…
					LegC3	Intracellular trafficking. Disruption of LCV (Legionella containing vesicle) endocytic transport			de Felipe et al. (2008)	Leg effector protein family comprised of around 33 Eukaryotic-like effectors
					SetA (Subversion of Eukaryotic traffic A)	endosome fusion avoidance		N-terminal glycosyltransferase domain homologous to Lgt Clostridia and Eukaryotic glycosyltransferases. Glycosylhydrolase activity. C-terminal PI3P binding-domain	Heidtman et al. 2009; Jank et al., 2012
					LidA	endosome fusion avoidance (pathogen integrity), tethering of ER-derived vesicles, promotes intracellular growth	Rab1, localizes to LCV, binds to PI4P in vitro	coiled-coiled protein	Conover et al., 2003; Machner and Isberg, 2006	Interacts with SidM and preferentially binds PI3P but also PI4P
					LidB	endosome fusion avoidance			Conover et al. 2003
					enhC	endosome fusion avoidance, involved in effector translocation LegS2/SplY and LepB		Sel1 repeats from tetratricopeptide repeat protein family	Conover et al. 2003; Bandyopadhyay et al., 2005
					LidL	endosome fusion avoidance		Sel1 repeats from tetratricopeptide repeat protein family	Conover et al. 2003
					LpnE	endosome fusion avoidance. Pathogen endocytosis and fusion avoidance, involved in effector translocation LegS2/SplY and LepB		Sel1 repeats from tetratricopeptide repeat protein family	Newton et al., 2006; Bandyopadhyay et al., 2005	might not be secreted through Dot/Icm secretion system
					IcmG/DotF	Translocator. Not proved to be implicated in vesicular transport, not proved to be translocated, important for effector translocation		Transmembrane T4 core complex and SNARE domain	Paumet et al. 2009; Vincent et al. 2006
					DrrA/SidM	Intracellular trafficking. GEF activity (Guanine exchange factor), could have a GDF activity (growth differentiation factor).	GDP-Rab1, localizes to LCV, bind PI4P	largely helical P4M-domain (Pi4P-binding domain)	Murata et al., 2006; bromnacher et al., 2008; Machner and Isberg, 2006	SidC competes with SidM/DrrA to bind limiting amount of LCV PI4P
					LepB	Intracellular trafficking. GAP activity (GTPase activating protein), antagonizes SidM, vesicle trafficking, and bacterial egress	GTP-Rab1, GAP activity		Chen et al. (2004), Ingmundson et al. (2007), Bandyopadhyay et al., 2012
					YlfA/LegC7	Contributes to intracellular trafficking	localizes to early secretory organelles	Membrane localization regions and predicted coiled coils. Homologous to Chlamydia IncA effectors family (with SNARE-like domains that mediate vesicle fusion)	Campodonico et al., 2005; de Felipe et al., 2008	determined by yeast growth defect
					YlfB/LegC2	Contributes to intracellular trafficking	localizes to early secretory organelles	Membrane localization regions and predicted coiled coils. Homologous to Chlamydia IncA effectors family (with SNARE-like domains that mediate vesicle fusion)	Campodonico et al., 2006; de Felipe et al., 2008	determined by yeast growth defect
					RalF	ER-Golgi vesicle trafficking modulation, has GEF activity, necessary for ARF localization on LCV	mediates activation of ARF (family GTPases)	Sec7 domain and C-terminal Cap domain (Sec7 capping domain SCD)	Nagai et al., 2002; Amor et al., 2005
					SidC	maturation of LCV, recruits ER-vesicles to replication-permissive vacuole	localizes to LCV through PI4P	PI4P (20KDa binding-domain)	Luo and Isberg 2004, Machner and Isberg 2006; Brombacher et al., 2008	SidC competes with SidM/DrrA to bind limiting amount of LCV PI4P
					PieA	temporal remodelling of vacuoles			Ninio et al. 2009
					AnkB	important for infection, mimics eukaryotic F-box proteins to exploit the host ubiquitination machinery	SKP1, Ubiquitine	F-box domain (Ubiquitine interacting) mimic	Lomma et al. 2010, Price et al. 2009
					AnkB/Lpp2082	E3 Ubiquitine ligase mimic. promotes bacterial survival, competes with E3 Ubiquitine ligase to reduce ParvB ubiquitination	SKp1(SCF-interacting partner), ParvB (present in focal adhesions and in lamellipodia)	F-box protein (protein-protein interaction domain reminiscent SCF Ubiquitine protein ligase of Eukaryotic domains)	Lomma et al. 2010
					LubX/LegU2	mimics E3 ligase by ubiquitinating Clk1 cell-cycle protein	Clk1 (Cdc42-like kinase 1 cell cycle protein), Legionella effector protein SidH	two U-box domains	Kubori et al. 2008; Llosa et al. 2009
					SidH		localized to LCVs		Llosa et al. 2009	LubX ubiquitination target
					LepA	function for bacterial egress from protozoan host		Snare-like protein	Chen et al., 2004
					SdcA	redundant function with SidC for maturation of vacuoles	anchors LCV through PI4P	PI4P binding-domain	Ragaz et al. 2008
					SdjA	role in protozoan host			Liu and Luo 2007
					SidJ	Trafficking or retention of ER-derived vesicles to LCV			Laguna et al. 2006; Liiuand Luo, 2007
					SdhA	Maintains integrity of infected cells, cell-death protection protein, actively stabilizes Legionella vacuole		coiled coil	Creasey and Isberg, 2012
					SplY/LegS2				Bandyopadhyay et al., 2012
					SidB				Luo and Isberg, 2004; Brüggemann et al., 2006	SidA-H DotF-binding proteins. The function of Sid family of effectors remains unclear
					SdeA	trafficking modulation		family of SidE	Bardill et al., 2005	translocated by IcmS
					SidF	anti-apoptotic. inhibits apoptosis of host cells	Interacts specifically with BNIP3 and BcI-Rambo (Bcl2 proapoptotic members).	anti-apoptotic mechanism similar to 19 Kda protein from adenovirus	Banga et al., 2008
					LegK2	Protein kinase, important for pathogen virulence, enhances intracellular amplification			Hervert et al., 2011	LegK1-K5 Eukaryotic-like protein kinases in Legionella
					PlaA	pro-apoptotic. controls vacuole integrity, activates cell death pathways		Lipase of the GDSL protein family, phospholipase activity, homologous to SseJ Salmonella	Creasey and Isberg, 2012
					SidD		Rab1	Rab1 de-Ampylation effector	Neunuebel et al., 2011; Tan and Luo, 2011; Brüggemann et al., 2006	The function of Sid family of effectors remains unclear
					Lgt1/LpGT	pro-apoptotic. activation of cell death	elF1A	glycosyltransferase, inhibits elF1A by glycosylation	Belyi et al., 2006; Hurtado-Guerrero et al., 2010
					LegC5/Lgt3			glycosyltransferase with UDP-binding domain and hEF1A-binding groove	Belyi et al., 2006; Hurtado-Guerrero et al., 2010
					LegC8/Lgt2			glycosyltransferase with UDP-binding domain and hEF1A-binding groove
					Lgt1-3	pro-apoptotic. induce cell death	elF1A	glucosyltransferases	Belyi et al., 2008
					LtpA-J				Schroeder et al., 2010	found by genome alignment and prediction
					PlaB	involved in virulence		PhospholipaseA/lysophospholipase	Schunder et al., 2010
	Salmonella	Typhoid fever, para-typhoid fever, salmonellosis, enteritis	Intracellular. Mammalian epithelial cells and other cells such as immune cells and phagocytic cells.	SpI-1 and SpI-2 Type III secretion system (encoded by 4% of the genome). Only 2 or 3 genes encoding effector proteins are found within SPI-2, some are encoded by plasmids, the rest are scattered on the chromosome. Gram-						30 effector proteins have been identified in Slamonella. Upon host-pathogen contact SPI-1 effectors are secreted through T3SS and SPI-2 effectors are secreted through the LCV (T3SS) by intracellular pathogens. Gifsy-3 prophage encoded
					SifA (Slamonella-induced filament gene A)	integrity of SCV. T3SS SPI-2, mediates interaction with kinesin-1, acts as G-protein antagonist, vacuolar dynamics	anchored to SCVs and Sifs, interacts with SKIP (with C-terminal PH domain of SKIP, binds to RhoA (GTPase). Targets microtubules to form Sifs	It has a potential cleavage site for Caspase-3, C-terminal hexapeptide for Sif and membrane anchorage. N-terminal translocation signal WEK(I/M)xxFF. A CAAX-eukaryotic-like box CLCCFL for prenylation and membrane targeting	Boucrot et al., 2003; Brumell et al., 2002, Miao et al. 1999
					PipB2	endosome fusion avoidance. recruits Kinesin to SCV, vacuolar dynamics, abolishes endosomal recruitment, antagonizes SifA	associates with SCV, Sifs, and host cell membranes	Kinesin-1 linker, tandem pentapeptide repeats in C-terminus, similar to PipB, common motif 20 pentapeptide repeat PPR A(N/D)(L/M/f)xx, LFNEF motif important for vesicular targeting	Henry et al., 2006; Knodler et al., 2003	There could be a functional link between PipB2 and SifA because PipB2 is necessary and sufficient to recruit Kinesin-1 to the SCV in ΔSifA
					PipB	SPI-2 effector encoded by SPI-5 (PI), function unknown	associates with SCV, Sifs, and host cell membranes	homologous to PipB2, common motif 20 pentapeptide repeat PPR A(N/D)(L/M/f)xx	Knodler et al., 2003
					SseJ	contributes to virulence in S.Typhimurium (absent in S.Typhi), inhibits Sif formation, opposes the activity of SifA, esterifies cholesterol in host cells, removes esterified cholesterol and increases the rigidity of SCVs. Vacuolar dynamics	localizes to SCV and Sifs, interacts with GTP-RhoA	glycerophospholipid:cholesterol acyltransferase (GCAT), phospholipase A activity (deacylase activity of membrane phospholipids). N-terminal translocation signal WEK(I/M)xxFF	Ohlson et al., 2005, Miao et al. 1999	phage encoded
					SopD2	vacuolar-membrane dynamics, involved in Sif formation	localizes to SCVs and Sifs, late endosomes and lysosomes.	Conserved N-terminal secretion signal.	Jiang et al., 2004	pseudogene in S.Typhi like SseJ
					SopD		localizes to Sifs	homologous to SopD2, redundant function, N-terminal translocation signal WEK(I/M)xxFF	Jiang et al., 2004, Miao et al. 1999
					SseF	intracellular trafficking. SPI-2. associated with SCVs and Sifs. maintain SCV localization to the MTOC/Golgi, contribute to the formation of microtubule bundles		integral membrane proteins	Deiwick et al., 2006; müller et al., 2012
					SseG	intracellular trafficking. SPI-2. Associated with SCVs and Sifs. maintain SCV localization to the MTOC/Golgi, contribute to the formation of microtubule bundles		integral membrane proteins	Deiwick et al., 2006; müller et al., 2012
					SseB	T3SS chaperone of SseF			müller et al., 2012
					SspH1	downregulates immune response. Expression of SspH1 in host cells causes inhibition of NFkB pathway-dependent gene expression. Autoinhibitory mechanism by sequestering E3 ligase by LRR. Downregulates proinflammatory cytokines	nuclear localization, PKN1 (human serine/threonine protein kinase1)	E3 ligase activity, contain Leucine-rich repeats (LRR similar to Shigella IpaH and Yersinia YopM), LPX repeat protein family	Quezada et al., 2009; Haraga and Miller, 2003; Haraga and Miller, 2006	Gifsy-3 prophage encoded
					SspH2	downregulates immune response. SPI-2. Autoinhibitory mechanism by sequestering E3 ligase by LRR, actin polymerization, targets proteins for proteasomal degradation	cell periphery localization, actin binding, α-filament and profilin-1 interacting partners	homologous to SspH1, E3 ligase activity, contain Leucine-rich repeats (LRR similar to Shigella IpaH and Yersinia YopM). N-terminus almost identical to SrfH, binding-domain for filamin and C-tetraprofilin. N-terminal translocation signal WEK(I/M)xxFF	Quezada et al., 2009; Miao et al., 2000	phage encoded
					SlrP	downregulates immune response. Autoinhibitory mechanism by sequestering E3 ligase by LRR	cytoplasmic localization, targets small redox protein thioredoxin and ERdj3 (Chaperone Hsp40/Dnaj family)	homologous to SspH1, E3 ligase activity, contain Leucine-rich repeats (LRR similar to Shigella IpaH and Yersinia YopM)	Quezada et al., 2009
					SseL	causes late stage cytotoxic effects in macrophages		deubiquitinase activity, Oxysterol-binding protein (OSBP)	Rytkönen et al., 2007
					SteC	intracellular trafficking. SPI-2. cytoskeletal rearragement forming F-actin meshwork around SCVs after early membrane ruffling		Kinase with little homology to other kinases
					SrfH/SseI	SPI-2 T3SS. Cytoskeletal rearrangement and vesicle trafficking	binding partners: TRIP6 (thyroid receptor-interacting protein 6) adaptor protein on actin stress fibers, IQGAP1 (regulator of cell migration)	N-terminus almost identical to SspH2, binding domain for filamin and C-tetraprofilin	Miao et al., 2000
					SpvB	causes cytotoxicity in macrophages. P-body disassembly in epithelial cells (not macrophages cell type specific).		N-terminal homology to toxin Photorhabdus luminescens. C-terminus acts on actin as ADP-ribosylating toxin inhibiting actin polymerization	Krause et al., 1992; Tezcan-Merdol et al., 2001; Eulalio et al., 2011; Lesnick et al., 2001	Encoded by spv operon on Salmonella virulence plasmid
					SpvC	downregulates immune response. decreases TNF-α and IL-8 release by macrophages and Ecs	MAPK specifically ERK and JNK	phosphothreonine lyase activity (irreversible phosphate removal)	Haneda et al., 2012; Mazurkiewicz et al., 2008	Encoded by spv operon on Salmonella virulence plasmid, low amounts in host cell
					SpiC	endosomal fusion avoidance. phagolysosome fusion avoidance	host protein Hook3 (vesicular trafficking) and NIPSNAP(NSP4) (mitochondrial protein)		Uchiya et al., 1999	SPI-2 translocation not proved
					SifB		localizes to SCVs and Sifs	homologous to SifA, conserved N-terminal secretion signal	Miao and miller, 2000
					GogB	SPI-2 T3SS.		partial LRR domain in N-terminus, C-terminal region homologous to EspK of EHEC	coombes et al., 2005	encoded by gifsy-1 bacteriophage
					SteA	SPI-1 and SPI-2	localizes to the trans-Golgi network	homologous to SteC, N-terminal 10-residue secretion signal	Geddes et al., 2005; Cardenal-Muñoz and Morales, 2011
					SteB	SPI-1 and SPI-2		homologous to SteC	Geddes et al., 2005
					SseK1	SPI-2		homologous to E.coli NleB	Choy et al., 2004
					SseK2	SPI-2		homologous to E.coli NleB	Choy et al., 2004
					SseK3	SPI-2			Brown et al., 2011	encoded by ST64B bacteriophage
					GtgE		cleaves Rab29	Protease	Spano et al., 2011
					SrfJ	SPI-2		homologous to human glycosylceramidase	Ruiz-Albert et al., 2002, Mar Cordero-Alba et al., 2012
					SopB/SigD	SPI-1. cytoskeletal reorganization, internalization and vesicular trafficking by mimicking Cdc42-GDI complex slowing nucleotide exchange. Antiapoptosis of ECs, phospholipase C activation, inhibits mRNA nuclear export, stimulates nitric oxide production	binds Rho GTPase Cdc42; activates serine protein kinase Akt, acts downstream EGF induced signaling and modulates chloride secretory responses.	CRIB-like motif (CRIB motif bind to Cdc42 and/or Rac in a GTP-dependent manner), phosphoinositide phosphatase activity	Burkinshaw and Strynadka, 2012; Patel et al., 2009; Knodler et al., 2005; Steele-Mortimer et al., 2000; Bertelsen et al., 2004	SPI-5 encoded. found to be ubiquitinated in host cells (Marcus et al., 2002). Interacts with Chperone SigE	i
					InvF	effector secretion regulator. transcription regulator of virulence factor operons			Darwin and Miller, 2002	interacts with Chaperone SicA and regulates operon promoters of virulence factors
					SicA	T3SS chaperone interacts with InvF,		similar to Shigella IpgC chaperone for invasins IpaB and IpaC	Kaniga et al., 1995
					SigE	T3SS chaperone interacts with SigD
					SopA	mimics Eukaryotic ubiquitine ligase E3	localizes to mitochondria	N- and C-terminal lobe arragement reminiscent of HECT domains	Diao et al., 2008; Zhang et al., 2006, Hernandez et al. 2003, Layton et al. 2005
					SopE	GEF activity (Guanine exchange factor), reversible activation of Rho family GTPases, results in membrane ruffling, actin cytoskeleton rearrangement and bacterial uptake	Cdc42 and Rac1	homologous to SopE2	Kubori and Galan, 2003; Hardt et al., 1998; Stender et al., 2000; Schlumbergeret al., 2005	SopE encoded by P2 bacteriophage SopEφ (Mirold et al., 1999). SopE is rapidly degraded.
					SptP	GAP activity (GTPase activating protein), reversible activation of Rho family GTPases; restores cellular architecture	Cdc42 and Rac1	C-terminus homologous to protein tyrosine phosphatase catalytic domain, N-terminus homologous to ribosyltransferase exo-enzyme S from Pseudomonas aeruginosa and cytotoxin YopE Yersinia	Kubori and Galan, 2004; Fu and Galan, 1999	SptP remains even though SopE and SptP are simultaneously secreted at equimolar levels. SptP binds to chaperone SicP similar to Yersinia YopE-SycE (Birtalan et al., 2002)
					SopE2	GEF activity (Guanine exchange factor), reversible activation of Rho family GTPases, results in membrane ruffling, actin cytoskeleton rearrangement and bacterial uptake	Cdc42 and Rac1	homologous to SopE	Hardt et al., 1998; Stender et al., 2000
					SipA	SPI-1. Stimulates actin polymerization, bundling, and efficient invasion	binds to actin	has Nebulin-like function	Lilic et al., 2003; Schlumberger et al., 2005	SipA, B, and C are involved in effector translocation
					SseA-G					encoded on SPI-2
					InvJ	modulates needle length, secretion machinery protein, modulates effector secretion		first 4 to 7 amino acids secretion signal (tolerates mutation)	Rüssmann et al., 2002
					SipB	pro-apoptotic. modulates translocation, activates caspase-1, leads to apoptosis in macrophages, required for internalization	localizes to mitochondria	homologous to IpaB Shigella	Hersh et al., 1999; Kaniga et al., 1995, Hernandez et al. 2003, Layton et al. 2005	SipA, B, C, and D are involved in effector translocation, interact with SicA chaperone
					SipC	induces actin nucleation, required for internalization		homologous to IpaC Shigella	Kaniga et al., 1995	translocation not shown, interact with SicA chaperone
					SpiC	intracellular trafficking. SPI-2. inhibits endosome fusion, interferes with trafficking, involved in virulence, effector translocation		possibly a membrane protein	Uchiya et al., 1999; Freeman et al., 2002	necessary for SseB and SseC tranlocation
					AvrA			shares sequence similarity with YopJ of Yersinia and AvrRxv of Xanthomonas	Hardt et al., 1998
					SseC	SPI-2 T3SS, required for virulence	localize to the membrane of the host		Klein and Jones, 2001
					SseD	SPI-2 T3SS, required for virulence	localize to the membrane of the host		Klein and Jones, 2001
					SrfA-G				Waterman and Holden, 2003	translocation not determined, SrfD and E are phage encoded
					SlrP	translocated SPI-1 and SPI-2			Waterman and Holden, 2003	plasmid/transposase encoded
					Srfl, SrfJ, SrfK, SrfL, SrfM				Waterman and Holden, 2003	phage encoded except SrfJ
					SseI/SrfH	SPI-2, maybe involved in actin remodelling			Waterman and Holden, 2003	Gifsy-2 prophage encoded
					InvE	interacts with SipB, SipC and SipD and controls their translocation
					InvH
	Shigella	Shigellosis, dysentery.	Intracellular. Epithelial cells, leads to tissue destruction in the intestine.	T3SS. Gram-					Ogawa et al. 2008	Shigella does not have adhesion factors or flagella. Invades through intestine to ECs and enterocytes. Mxi needle proteins.
					IpaD (invasion plasmid antigen D)	translocator. effector secretion.	found as pentamer at the tip of T3SS needle.	homologues SipD Salmonella, BipD Burkholderia	Picking et al.2005, Menard et al. 1993, Blocker et al. 1999, Espina et al. 2006	interacts with IpaB
					IpaB	translocator, uptake and invasion. Pro-apoptotic. Required for contact haemolytic activity and endosome fusion avoidance in macrophages. Induces membrane ruffling. Induces vacuole disruption. Causes cell cycle arrest, mitosis delay.	host membrane. activates caspase-1, targets CD44, Mad2L2. localizes to nucleus during G2/M promotes activation of APC/C	IpaB found in extended conformation when bound to chaperone IpgC. Homologues Salmonella SipB/SspB and Yersinia YopB	Adam et al. 2012, Page et al. 1999, Hilbi et al. 1998, Iwai et al. 2007	associated with IpgC chaperone, recruitement triggered by bile salt. IpaB and IpaC form complex upon secretion
					IpaC	uptake and invasion. Required for contact haemolytic activity and endosome fusion avoidance in macrophages. Induces membrane ruffling by accumulating Src tyrosine kinase	host membrane	homologue SipC/SspC Salmonella	Page et al. 1999, Van Nhien et al. 1999	associated with IpgC chaperone, IpaB and IpaC form complex upon secretion
					IpgC	T3SS chaperone, specific to IpaB and IpaC
					IpgD	downregulates immune response, promotes actin polymerisation	hydrolyses PIP2 reducing its pool in the membrane which disrupts the formation of polarized edge required for chemokine-stimulated T-cell migration. Activates PI3K/Akt pathway . Catalyses hydrolysis of PI(4,5)P2 to PI(5)P.	PI(4)phosphatase. Homologue Salmonella SopB/SigD	Niebuhr et al. 2000, Konradt et al. 2011	associated with IpgE chaperone and IpaA
					OspI	downregulates immune response. Inhibits inflammatory acute response.	suppresses TRAF6-signaling by targetting UBC13-TRAF6 complex. Deamidates N100 in UBC13 to an E.	Glutamine deamidase. Contains putative Cys-His-Asp catalytic triad.	Sanada et al. 2012	encoded on Shigella large plasmid
					VirA	uptake but also leads to necrosis. Intracellular trafficking. Induces local microtubule degradation and ruffle formation	activates calpain in Ecs by degrading calpastatin (calpain inhibitor) which degrades p53, preventing DNA repair and leading to necrosis, which restricts bacterial proliferation. Targets tubulin.	cysteine protease. Homologue EspG Escherichia and Citrobacter, EspG2/Orf3 EPEC. no evident protease-like site.	Yoshida et al. 2002, Bergounioux et al. 2012, Davis et al. 2008
					OspE1	adherence to ECs	localize to bacterial outermembrane		Faherty et al. 2012	expression and recruitment activated by bile salt
					OspE2	adherence to ECs	localize to bacterial outermembrane		Faherty et al. 2012	expression and recruitment activated by bile salt
					IpaF	induces cell death, pyroptosis (caspase-1 dependent cell death in macrophages)	activates caspase1 and IL-1β. Interacts with ASC (apoptosis associated speck-like protein containing a C-terminal caspase recruitment domain) IpaF adaptor protein. IpaF is a cytosolic pattern recognition receptor of the nucleotide binding oligomerization domain NOD-like receptor NLS family		Suzuki et al. 2007
					IpgB2		activate NFkB through GEF-H1, NOD1 and RhoKinase ROCK pathway.		Fukazawa et al. 2008
					OspB	downregulates immune response, chromatin remodeling	localizes to nucleus, activate NFkB through GEF-H1, NOD1 and RhoKinase ROCK pathway. Targets Rb protein		Fukazawa et al. 2008, Zurawski et al. 2009
					IcsA/VirG	intracellular trafficking. actin polymerization	outermembrane protein. forms a complex with N-WASP and Arp2/3. Cdc42 mimic.		Pendaries et al. 2006, Egile et al. 1999
					OspZ	downregulates immune reponse by interfering with inflammatory response	blocks translocation of p65 NFkB subunit to the nucleus	C-terminal domain necessary for function IDSY(M/I)K	Newton et al. 2010
					IpaA	cytoskeletal rearrangement. Induces loss of stress fibers. Induces actin depolymerization.	binds to amino terminal head of vinculin (component for focal adhesion).Targets β-integrin and stimulates GTPase activity of RhoA	homologue Salmonella SipA
					IpgB1	uptake. Induces membrane ruffling. Mimics function of RhoG	activates Rac1 and Cdc42 through ELMO-Dock180 GEF.	homologues SifA Salmonella, Map EHEC, EPEC and Citrobacter, EHEC EspM1 and EspM2, Shigella IpgB2	Ohya et al. 2005
					IpgB2	cytoskeletal rearrangement. Forms stress fibers. Mimics RhoA. Leads to actin nucleation	binds to mDia1, binds to Rho kinase ROCK through GTPase binding domain	GTPase binding domain, homologue IpgB1
					IcsB	endosome fusion avoidance	competes with Atg5 to bind VirG which is recognized for autophagy (or endosome fusion)	homologue BopA Burkholderia
					IpaH	evade immune response		E3 ubiquitine ligase
					OspG	evade immune response, inhibits with IkB degradation repressing NFkB activation	binds Ubiquitine E2 ligases (UbcH5b)	serine/threonine kinase. Homologue Yersinia YE2447, Citrobacter NleH, EHEC NleH1-1 and NleH1-2
					OspF	evade immune response, Blocks phosphorylation of S10 of Histone H3 (required for transcription of NFkB regulated genes). Chromatin remodeling, decrease in transcription of inflammatory cytokines. polymorphonuclear transepithelial migration	localizes to nucleus and cytoplasm, inactivates MAPK (ERK1/2, p38 and JNK).	phosphatase activity, phosphothreonine lyase activity. Homologues VirA Salmonella and Chromobacterium, SpvC Salmonella, HopAl1 Pseudomonas	Kramer et al. 2007, Zurawski et al. 2009, Arbibe et al. 2007
					IpaH9.8	downregulates inflammatory response	localizes to nucleus, interacts with U2AF mRNA splicing factor. Ubiquitinates Ste7 of MAPK in yeast	E3 Ubiquitine ligase activity, conserved Cys residue, homologue SspH1 Salmonella, highly conserved C-terminus (Yersinia, Salmonella, Edwardsiella, Bradyrhizobium, Rhizobium and Pseudomonas)	Toyotome et al. 2001, Okuda et al. 2005, Rohde et al. 2007
					OspC1	polymorphonuclear transepithelial migration	localizes to the nucleus and cytoplasm, implicated in MAPKK pathway.	homologues OspC2, OspC3, OspC4 Shigella and Vibrio OspC2	Zurawski et al. 2006
					OspE2	Intracellular proliferation		homologues OspE1 Shigella, EspO1 Salmonella, EHEC EspO1-1 and EspO1-2
					IpaH7.8	endosome fusion avoidance		E3 Ubiquitine ligase. Homologues IpaH9.8 and IpaH 4.5 Shigella, SspH1, SspH2 and SlrP Salmonella, Yersinia YP3416 and YP3418, Pseudomonas PSPT01492, PSPT04093, Rhizobium Y4fR
					Spa15	T3SS chaperone binds various unrelated effectors for stability and/or secretion IpaA, IpgB1 and OspC3			Page et al. 2002, Van Eerde et al. 2004
					Spa32	essential for functional T3SS, is involved in needle length control			Tamano et al. 2002
					IpaH3			Leucine-rich repeat- containing E3 ubiquitine ligas. Homologue YopM Yersinia, conserved CxD motif and Cys residue, C-terminal E3 domain differs from typical RING and HECT type E3s.	Zhu et al. 2008
	Escherichia coli	enteropathogenic and enterohemorrhagic E.coli EPEC and EHEC.	Extracellular. Intestinal epithelial cells. Induces characteristic attaching and effacing (A/E) lesions formed at the apical surface of host enterocytes.	EHEC produces Shiga toxin unlike EPEC. Pathogenicity island locus of enterocyte effacement LEE encodes T3SS, chaperones, regulators, effector proteins…Ler main transcription regulator of LEE operons 1-5.	a group of 21 LEE and non-LEE effectors are shared by A/E pathogens	bacteria adhere to plasma membrane, destroy enterocytes microvilli and induce cytoskeletal rearrangement.			Wong et al. 2011, Elliot et al. 1998, Igushi et al. 2009
					EspA	translocator, polymerizes to form an extension to the needle complex/forms filamentous extensions of the T3SS	integrated in host membrane. interact with EspB		Daniell et al. 2003, Hartland et al. 2000
					EspB	translocator	integrated in host membrane. interact with EspA		Hartland et al. 2000
					EspD	translocator	integrated in host membrane. interacts with EspB, forms homodimer	N-terminal 2 amphipathic domains	Dasanayake et al. 2011
					SepD	effector secretion regulator, form with SepL a complex at bacterial inner membrane and regulates hierarchical secretion of effectors
					SepL	effector secretion regulator, form with SepD a complex at bacterial inner membrane and regulates hierarchical secretion of effectors
					Tir (translocated intimin receptor)	integrates into host membrane forms receptor for bacterial outer membrane intimin. Recruits Arp2/3 and rearranges actin cytoskeleton forming actin pedestals. Filopodia retraction.	in EPEC, Tir/Nck (Y474 phosphorylated) recruits N-WASP via WIP/WH1 and Nck/PRD (like vaccinia virus). In EHEC, Tir NPY458 motif recruits IRSP53/MIM proteins IRTKS and IRSp53. recruits phosphoinositide-3-kinase PIP2 to PIP3. inhibits NFkB by interacting with cytosolic TNFa receptor associated factor TRAF adaptor proteins inducing proteasomal degradation	membrane integral protein. 55 amino acid external intimin binding domain. Asn-Pro-Tyr NPY458 motif, GAP-like arginine finger motif GLXR in the C-terminus	Kenny et al. 1997, 1999 Hartland et al. 1999, deGroot et al. 2011, Berger et al. 2009, Jepson et al. 2003, Ruchaud-Sparagano et al. 2011	though Tir pathway is conserved it is not necessary for A/E lesion formation or N-WASP recruitment in Citrobacter oe EPEC infection of human in vitro culture. (Crepin et al. 2010, Schuller et al. 2007)
					TccP/EspFU	cytoskeletal rearrangement. triggers actin polymerization via Arp2/3 forming actin pedestals	mimics autoinhibitory element within the GTPase binding domain GBD of N-WASP relieving its autoinhibition. Binds IRTKS/IRSp53 via proline repeats.	mimics GTPase binding domain GBD of N-WASP, proline-rich repeats following N-terminal secretion signal	Vingadassalom et al. 2009, Garmendia et al. 2004, Campellone et al. 2004, Cheng et al. 2008, Sallee et al. 2008	non-LEE
					EspM	cytoskeletal rearrangement, stress fiber formation	exhibits GEF activity on RhoA and Cdc42	belong to WxxxE family, GEF activity	Huang et al. 2009, Arboela et al. 2010, Alto et al. 2006, Bulgin et al. 2009	non-LEE
					EspT	Cytoskeletal rearrangment and invasion. membrane ruffles formation, lamellopodia	activates Cdc42 and Rac1	belong to WxxxE family, GEF activity	Bulgin et al. 2009
					Map	cytoskeletal rearrangement, filopodia formation, antagonistic effect to Tir on actin pedestal formation, pro-apoptotic, disrupts tight junctions, triggers mitochondrial dysfunction, Inactivates sodium-dependent glucose co-transporter SGLT-1	exhibits GEF activity on RhoA and Cdc42, binds NHERF2, localizes to mitochondria	belong to WxxxE family, GEF activity, PDZ domain, contains mitochondria targeting sequence MTS	Huang et al. 2009, Arboela et al. 2010, Alto et al. 2006, Bulgin et al. 2009, Jepson et al. 2003, Kenny and Jepson. 2000, Dean and Kenny. 2004, Dean et al. 2006, Ma et al. 2006, Kenny et al.2002, Martinez et al. 2010, Nagai et al. 2005, Papatheodorou et al. 2006, Nougayrede and Donnenberg, 2004	LEE
					EspH	Cytoskeletal rearrangement. Modulation of filopodia and pedestal dynamics, anti-phagocytosis	inhibits Rho GEFs by binding competitively DbI-homology DH and Pleckstrin homology PH inhibiting Rho		Tu et al. 2003, Dong et al. 2010, McNamara and Donnenberg, 1998	LEE
					EspV	Cytoskeletal rearrangement. Modulates actin dynamics. Leads to nuclear condensation, cell rounding, and formation of actin-rich dendritic-like projections.			Arbeloa et al. 2011
					EspF	cytoskeletal rearrangement, activates actin assembly, induces mitochondrial lysis, opens tight junctions and promotes degradation of anti-apoptotic proteins. Pro-apoptotic, anti-phagocytic	binds CK18 and 14-3-3 zeta isoform intermediate filaments, alters sodium hydrogen exchanger 3 NHE3 activity, localizes to mitochondria	binding domain for actin, profilin, and sorting Nexin 9 SNX9, proline-rich protein, contains mitochondria targeting sequence MTS	Viswanathan et al. 2004, Alto et al. 2007, McNamara et al. 2001, Nougayrede and Donnenberg. 2004, Nougayrede et al. 2007, Peralta-Ramirez et al. 2008, Quitard et al. 2006, Hodges et al. 2008, Nagai et al. 2005, Papatheodorou et al. 2006	LEE
					EspG/EspG2	cytoskeletal rearrangement and intracellular trafficking, formation of stress fibers, disrupts of localized microtubules. Disrupts paracellular permeability and cellular morphology	triggers release of GEF-H1 into the cytosol where it activates RhoA-ROCK signaling. Forms a GTPase-kinase complex with ARF1/6 and PAK to regulate endomembrane trafficking , interacts with tubulin	homologue VirA Shigella	Yoshida et al. 2002, Matsuzawa et al. 2004, Hardwidge et al. 2005, Shaw et al. 2005, Tomson et al. 2005, Germane and Spiller. 2011, Selyunin et al. 2011	LEE
					NleC	downregulate immune response, inhibit NFkB activation and inflammation cytokine production, decreases IL-8 secretion	cleaves and inactivates NFkB p65 subunit, targets components of inflammatory signaling, targets acetyltransferase p300 reduces its nuclear abundance	protease, contains a consensus zinc metalloprotease motif 183 HELLH187 proteolytic activity.	Yen et al. 2010, Baruch et al. 2011, Muehlen et al. 2011, Pearson et al. 2011, Shames et al. 2011	non-LEE, complements activities of NleE and NleB
					Orf3	cytoskeletal rearrangement, actin stress fiber formation, localized destruction of microtubules	targets tubulin, activates RhoA-ROCK pathway through GEF-H1 activity	homologue EspG	Matsuzawa et al. 2004
					NleE	downregulate immune response, inhibit NFkB activation and inflammation cytokine production	NleE1 and NleE2 localize to the nucleus, cleaves and inactivates NFkB p65 subunit, targets components of inflammatory signaling	highly conserved, homologue OspZ Shigella. 6 amino acid motif IDSYMK 209-214 important for immunosuppressive function of NleE	Newton et al. 2010, Nadler et al. 2010, Zurawski et al. 2008, Vosenkamper et al. 2010	non-LEE
					NleB	downregulate immune response, inhibit NFkB activation and inflammation cytokine production	cleaves and inactivates NFkB p65 subunit, targets components of inflammatory signaling	NleB1 and NleB2 are conserved in A/E pathogens	Kelly et al. 2006, Petty et al. 2010, Newton et al. 2010	non-LEE
					NleD	anti-apoptotic. downregulates immune response, inhibit NFkB activation and inflammation cytokine production	cleaves and inactivates NFkB p65 subunit, targets components of inflammatory signaling	zinc metalloprotease cleaves JNK and p38 MAPK, 142HELLH146 motif	Baruch et al. 2011	non-LEE
					NleH	downregulate immune response, inhibit NFkB activation and inflammation cytokine production, anti-apoptotic.	cleaves and inactivates NFkB p65 subunit, targets components of inflammatory signaling. Binds RPS3 a KH-domain protein that regulates NFkB dependent transcription, prevent TNF-induced IkB degradation. Binds PDZ domain of NHERF2, interacts with Bax inhibitor-1 BI-1 antiapoptotic protein	N-terminal region of NleH1 is sufficient to reduce nuclear RPS3. homologue OspG Shigella. Ser/Thr autophosphorylated protein kinase conserved Lysine residue. PDZ-binding motif, class-I PSD-95/Disc large/ZO-1 PDZ binding domain	Wan et al. 2007, 2011, Gao et al. 2009, Royan et al. 2010, Perna et al. 2001, Hemrajani et al. 2008, 2010, Igushi et al. 2009, Martinez et al. 2010, Petty et al.2010, Pham et al. 2012	non-LEE
					NleA		localizes to Golgi apparatus		Gruenheid et al. 2004	non-LEE, encoded by prophage associated pathogenicity island
					EspI	Cytoskeletal rearragement, disrupts tight junctions, inhibits vesicle function and protein secretion	binds Sec24 and inhibits CopII vesicle function, binds NHERF2	PDZ domains	Kim et al. 2007, Lee et al. 2008, Martinez et al. 2010	non-LEE
					EspP		cleaves coagulation factor V	serine protease	Brunder et al. 1997	non-LEE, plasmid encoded, secreted by autotransporter system not T3SS
					EspC	ion secretion modulation		serine protease	Kaper et al. 2004	non-LEE, plasmid encoded, secreted by autotransporter system not T3SS
					Cif	cytoskeletal rearrangement, host cell cycle arrest, pro-apoptotic	Stabilizes cell cycle inhibitory proteins P21waf1 and P27kif1	N-terminal secretion signal	Charpentier and Oswald, 2004, Marches et al. 2003, Taieb et al. 2006, Samba-Louaka et al. 2008, 2009	non-LEE, encoded by lambdoid phage
					EscF	regulates secretion and induces EspA filament assembly	binds EspA	homologous to MxiH Shigella and PrgI Salmonella needle components	Wilson et al. 2001
					NleL			functionally and structurally mimics HECT E3 ligases, contains 2 domains β-helix formed by pentapeptide repeats and bilobed catalytic domain reminiscent of of the N- and C-lobe architecture HECT E3s with catalytic Cys residue homologous SopA Salmonella	Lin et al. 2011	non-LEE
					EspZ	anti-apoptotic, enhances β-integrin and focal adhesion kinase FAK signalling	interacts with host protein CD98		Shames et al. 2010	LEE
					EspO	anti-apoptotic, adherence and epithelial integrity		homologues OspE Shigella		non-LEE
					EspB	Translocator T3SS, inhibits bacterial uptake	targets myosin function by binding the actin binding domains of multiple myosin family members		Taylor et al. 1998, Lizumi et al. 2007
					EspJ	anti-phagocytosis by inhibiting FCγR and CR3-mediated pathways	localizes to mitochondria		Marches et al. 2008, Kurushima et al. 2010	non-LEE
					SepZ	function unknown	translocation shown		Kanack et al. 2004	LEE
					EspL	cytoskeletal rearragement, enhances F-actin bundling activity of annexin-2	pedestal localization, annexin-2 target	OspD homologue	Miyahara et al. 2009	non-LEE
					Ibe	cytoskeletal rearrangement, enhances pedestal formation	localizes to cytosol, binds to host IQGAP	OspB homologue	Buss et al. 2009	non-LEE
					StcE	downregulates immune response, disrupts complement cascade	cleaves C1-INH	C1-esterase inhibitor
					Hcp1	T6SS			Zhou et al., 2012
					Hcp2	T6SS			Zhou et al., 2012
	Yersinia	plague and yersiniosis	extracellular. lymphoid tissues. cells of the immune system, phagocytes (macrophages and polymorphonuclear leukocytes PMNs)	T3SS. Ysc-Yop plasmid encoded		impairs immune response and production of pro-inflammatory cytokines, chemokines and adhesion molecules. Causes cytoskeletal rearrangements.				Ysa pathogenicity islands encodes a different T3SS than Ysc pathogenicity island T3SS. Ysa is more related to Shigella Mxi-Spa T3SS
					YopB	translocator			Neyt and Cornelis. 1999, Hankanson et al. 1996
					YopD	translocator			Neyt and Cornelis. 1999, Hankanson et al. 1996
					LcrV	translocator, anti-inflammatory role			Neyt and Cornelis. 1999, Hankanson et al. 1996
					YopH	anti-phagocytic, cytoskeletal rearrangement. Inhibits lymphocyte proliferation and the synthesis of monocyte chemotactic protein 1 MCP1, prevents recruitment of macrophages to lymphe nodes by inhibiting production of MCP1	dephosphorylates focal adhesion and complexes involved in adhesion signaling , targets the PI3K/Akt pathway. Localizes to focal adhesion. Dephosphorylates FAK, Cas and paxilin. Involved in β1 integrin phagocytosis. In macrophages targets SKAP-HOM, Fyb, FAK-homologue Pyk2	protein phosphatase, PTPase, C-terminus similar to eukaryotic phosphatases. Phosphate binding loop and a crucial cys. N-terminus contains secretion signal and a chaperone binding domain for SycH (YopH specific)	Sory and Cornelis. 1994, Rosqvist et al. 1991, Iriarte and Cornelis. 1998, Hankansson et al. 1996, Persson et al. 1997, Guan and Dixon. 1990, Black and Bliska. 1997, Yao et al. 1999, Sauvonnet et al. 2002, Wattiau et al. 1994, Fallman et al. 1995
					YopE	anti-phagocytic, cytoskeletal rearrangement. Functions as GAP, accelerates GTP hydrolysis and inhibits GTPases	act on monomeric GTPases of Rho family Rac1, RhoA, Cdc42	arginine-finger motif, chaperone binding domain SycE and has an N-terminal secretion signal. N-terminal membrane localization domain MLD Lx2Rx4L	Sory and Cornelis. 1994, Rosqvist et al. 1994, Iriarte and Cornelis. 1998, Hankansson et al. 1996, Andor et al. 2001, Barz et al. 2000, Black and Bliska. 2000, Zumbihl et al. 1999, Shao et al. 2002, Krall er al. 2004
					YopT	anti-phagocytic, cytoskeletal rearrangement. Induces actin depolymerisation.	act on monomeric GTPases of Rho family and displaces them from the membrane to the cytosol. Cleaves RhoA and Rac1 and Cdc42	Cysteine protease cleaves	Sory and Cornelis. 1994, Rosqvist et al. 1991, Iriarte and Cornelis. 1998, Hankansson et al. 1996, Andor et al. 2001, Barz et al. 2000, Black and Bliska. 2000, Zumbihl et al. 1999, Shao et al. 2002
					YpkA/YopO	anti-phagocytic, cytoskeletal rearrangement	act on monomeric GTPases of Rho family, interacts with Rho and Rac, targets Gαq-mediated processes	autophosphorylating Serine/threonine kinase	Sory and Cornelis. 1994, Rosqvist et al. 1991, Juris et al. 2002, Iriarte and Cornelis. 1998, Hankansson et al. 1996, Andor et al. 2001, Barz et al. 2000, Black and Bliska. 2000, Zumbihl et al. 1999, Shao et al. 2002, Navarro et al. 2007
					YopM	reduces transcription of genes related to cell cycle and growth	localizes to the nucleus, binds protein kinase C-like 2 PRK2 and ribosomal S6 protein kinase 1 RSK1 and stimulates their activity, targets B-myb a transcription factor for cell proliferation	comprises Leucine-rich repeats LRRs, strongly acidic	Sory and Cornelis. 1994, Rosqvist et al. 1991, Iriarte and Cornelis. 1998, Hankansson et al. 1996, Skrzypek et al. 1998, McDonald et al. 2003, Denecker et al. 2002, Evdokinov et al. 2001
					YopP/J	downregulates immune response and inflammatory response in macrophages, epithelial, and endothelial cells. Reduces TNF and IL-8 production by macrophages and epithelial/endothelial cells respectively. Reduces adhesion molecules presentation, intercellular adhesion molecule ICAMI and E-selectin	blocks MAPK (JNK, p38, ERK1, ERK2) by inhibiting MAPK kinases MEK which abrogates the phosphorylation of CREB transcription factor involved in the immune response. blocks NFkB (prevents translocation to nucleus) by inhibiting NFkB kinase b IKKb which phosphorylates NFkB inhibitor IkB	resembles an adenovirus protease and yeast ubiquitine-like protease Ulp1 that cleaves SUMO1	Boland and Cornelis.1998, Denecker et al. 2002, Ruckdeschel et al. 1997, Schesser et al. 1998, Zheng et al. 2011, Orth et al. 1999, Monack et al. 1997, Mills et al. 1997
					YscN	needle protein, ATPase pump of the secretion apparatus				Injection of Yop effectors is strictly dependent on the bacterium capacity to adhere
					YscC	needle protein, forms the basal body of the secretion system
					YscF	Forms the needle of the secretion system
					SycE	T3SS chaperone specific for YopE
					SycH	T3SS chaperone specific for YopH
					YopN	translocator	interacts with TyeA		Ferracci et al. 2004, 2005
					TyeA	translocator	on bacterial surface interacts with YopD and YopN. Allows selective translocation with YopN		Iriarte et al. 1998
					YspK	downregulates immune response	inhibits NFkB pathways, interacts with E2 proteins.	Ser/thr kinase homologous to Shigella OspG	Matsumoto and Young. 2006
					YspP			Tyrosine phosphatase activity	Matsumoto and Young. 2006
					YspM			predicted GDSL lipase
					YspE			ADP-ribosyltransferase motif
					YspI			predicted calcium binding motif
					LcrG	translocator	interacts with LcrV
					YopK	anti-inflammatory. interacts with the translocon and prevents cellular recognition of T3SS and inflammasome activation. Regulates hierarchical translocation. Role in secretion			Dewoody et al. 2011, Brodsky et al. 2010
	Vibrio	cholera and gastroenteritis	epithelial cells in intestine	encodes two T3SS, T3SS1 and T3SS2. T3SS2 has closest homology to the Hrp1 system found in Pseudomonas syringae						halophilic, T3SS2 in Vibrio mediates host cell invasion, vacuole formation and replication of intracellular bacteria although it is typically extracellular
					VopF	cytoskeletal rearrangement, induces actin nucleation and polymerization		forming1-like FH1-like and WASP homology WH2 domains	Tam et al. 2007
					VopX		interacts with MAPK pathway		Alam et al. 2011
					VopL	cytoskeletal rearrangement, induces actin assembly forming stress fibers		3 Wiskott-Aldrich homology 2 domains interspersed with 3 proline-rich motifs	Lüerman et al. 2007, Liverman et al. 2007, Tam et al. 2010	forms stress fibers independent of Arp2/3
					VopA/VopP	anti-inflammatory, reduces cytokine production	inhibits MAPK signaling not NFkB, blocks ERK/MPK pathway	homologous to YopJ Yersinia	Trosky et al. 2004, 2007, Park et al. 2004
					VopV	responsible of enterotoxicity	binds actin and rep1	multiple F-actin binding domains in the C-terminus and rep1	Hiyoshi et al. 2011
					VopT		transfers ADP-ribose to Ras and activates ERK/MAPK pathway	ADP-ribosyltransferase, homologous to ExoT and ExoS Pseudomonas aeruginosa	Kodama et al. 2007, Lawrence et al. 2008
					VopC	mediates intracellular invasion		homologous to cytotoxic necrotizing factor of E.coli CNF1 and OspB Shigella	Kodama et al. 2007, 2008, Zurawski et al. 2009, Zhang et al. 2012
					VPA1380	function unknown		homologous to cytotoxic necrotizing factor of E.coli CNF1 and OspB Shigella	Kodama et al. 2007, 2008, Zurawski et al. 2009
					VopM	involved in cytotoxicity		homologous to VopV
					VocC	T3SS2 chaperone	specific for VopC, might bind VopT and VopL		Akeda et al. 2011
					VecA	T3SS1 chaperone	associated with VepA a T3SS1 effector		Akeda et al. 2011
					VepA/VopQ	T3SS1 effector, anti-phagocytosis, induces rapid autophagy, induces membrane blebbing, cell rounding, and lysis	activates JNK, p38, ERK MAPK pathways (direct activation not shown)		Burdette et al. 2009, Broberg et al. 2010
					VepB/VopS	cytoskeletal rearrangement, cell destabilization, rounding and shrinkage	targets actin cytoskeleton by AMPylating Rho-family GTPases, Fic domain mediates transfer of adenosine monophosphate from ATP to Switch1 region of G-protein which prevents downstream events	Fic domain	Akeda et al. 2009, Yarborough et al. 2009, Luong et al. 2010
					VPA0450	cytoskeletal rearrangement, induces detachment of plasma membrane from the actin cytoskeleton, membrane blebbing cell destabilization	hydrolyzes phosphatidylinositide (4,5) biphosphate PtIns(4,5)P2	phosphatidylinositide phosphatase homologous to the inositol polyphosphate 5-phosphatase IPP5C domain in eukaryotes	Broberg et al. 2010
					VasH	regulates T6SS			Miyata et al. 2011
					VasX	T6SS secreted, involved in virulence and regulated by VasH	localizes to the bacterial membrane		Miyata et al. 2011
					VgrG1, VgrG2,VgrG3	T6SS, form a phage tail spike-like structure that can puncture the host cell	covalently crosslinks actin		Pukatzki et al. 2007
	Chlamydia	Infectious blindness, sexually transmitted diseases, systemic diseases	obligate intracellular, they exit host cell by lysis or exclusion in genital organs	T3SS						induces chronic diseases, remains intracellular to host, changes into a non-replicative form
					TARP/CT456	cytoskeletal rearrangement, actin nucleation	activates Rac1	WASP homology 2 WH2-like actin binding domain in the C-terminus, Proline-rich repeats necessary for actin nucleation, phosphorylated on N-terminal tyrosine-rich domain repeats	Larre et al. 2008, Jewett et al. 2006, 2010
					CT166	cytoskeletal rearrangement, actin disassembly and cytotoxicity	inhibits Rac1	Clostridial glucosylating toxin CGT homologue	Belland et al. 2001
					CT694	cytoskeletal rearrangement, disrupts actin stress fibers, mediates membrane fluidity and actin depolymerization	interacts with AHNAK (actin binding protein)		Hower et al. 2009
					CPAF	immune evasion, induces Golgi fragmentation	mediates structural alteration of vimentin , degrades BH3-domain proapoptotic proteins, targets Golgi apparatus	proteasome/protease-like activity factor, contains a T2SS secretion signal	Kawana et al. 2007, Zhong et al. 2009, Pirbhai et al. 2006
					CT850	disrupts mitochondrial organization linked to chronic Chlamydia infection	localizes with centrosome		Mittal et al. 2010
					CT229		interacts with Rab4		Rzomp et al. 2006
					Cpn0585	subverts cellular trafficking	interacts with Rab1, Rab10, Rab11		Cortes et al. 2007
					Lda1		localize to lipid droplets		Cocchiaro et al. 2008
					Lda3		localize to lipid droplets		Cocchiaro et al. 2008
					IncA	endosome fusion evasion	localize to lipid droplets, inhibits fusion activity of endocytic SNAREs	eukaryotic soluble NSF N-ethylmaleinide-sensitive domain	Cocchiaro et al. 2008, Paumet et al. 2009, Delevoye et al. 2004
					incG	function unknown	localilze to inclusion membranes and interact with host adaptor protein 14-3-3β protein		Scidmore et al. 2001
					CT223			eukaryotic soluble NSF N-ethylmaleinide-sensitive domain	Delevoye et al. 2004
					CT813			eukaryotic soluble NSF N-ethylmaleinide-sensitive domain	Delevoye et al. 2004
					ChlaDub1	translocation not shown	interacts with IkBα impairs its phosphorylation and degradation, inhibits NFkB	cysteine protease, ubiquitine-like protease domain	LeNegrate et al. 2008
					ChlaDub2	function unknown, translocation not shown		cysteine protease, ubiquitine-like protease domain	LeNegrate et al. 2009
					CT441		degrades p65 NFkB subunit	tail-specific protease cleaves p65	Lad et al. 2007
					Scc2 and Scc3	T3SS chaperones		homologues SycD Yersinia	Fields et al. 2005
					CopB	secreted by T3SS	associates with T3SS chaperones Scc2 and Scc3		Fields et al. 2005
					CopB2	secreted by T3SS	associates with T3SS chaperones Scc2 and Scc4		Fields et al. 2005
					CT620		localize to the cytoplasm and nucleus	DUF582 conserved domain of unknown function	Muschiol et al. 2011
					CT621		localize to the cytoplasm and nucleus	DUF582 conserved domain of unknown function	Muschiol et al. 2011
					CT711		localize to the cytoplasm and nucleus	DUF582 conserved domain of unknown function	Muschiol et al. 2011
					CT847		localizes to cytosol, interacts with Grap2 cyclin-D interacting protein GCIP (multifunctional ubiquitous protein)		Chellas-Gery et al. 2007
					CADD	proapoptotic, induces cell death	localizes to cytosol, interacts with TNF family receptors	contains predicted death domain	Stenner-Liewen et al. 2002
					NUE	chromatin modification	methylates histones H2B, H3, H4, localizes to the nucleus	homologous to eukaryotic SET domain-containing histone methyltransferases (HMTs)	Pennini et al. 2010
					Cpn085		bind activated host small GTPases		Cortes et al. 2007
	Citrobacter	infections of the urinary tract and infant meningitis and sepsis. Attaching and effacing A/E lesion pathogen family like E.coli	causes effacement of intestinal microvilli, invades epithelium	T3SS and LEE pathogenicity island (see E.coli
					EspA	translocator
					EspB	translocator
					EspD	translocator
					EscF	needle protein
					EspJ	antiapoptotic, role in host survival and pathogen transmission			Dahan et al. 2004	encoded by the cryptic prophage CP-933U
					EspG	cytoskeletal rearrangement, causes microtubule depolymerization leading to actin stress fiber formation	interacts with tubulin		Hardwidge et al. 2005	LEE
					NleB	involved in virulence, required for pathogenicity			Kelly et al. 2006
					Map	disrupts epithelial barrier, disrupts mitochondrial morphology, reduces mitochondrial respiratory function	localizes to mitochondria		Ma et al. 2006
					EspI	involved in virulence			Mundy et al. 2004	non-LEE
					NleH	involved in virulence		homologous to OspG Shigella	Garcia et al. 2008	non-LEE
					EspM2	cytoskeletal rearrangement, leading to actin stress fiber formation	target Rho-GTPases, activate RhoA and ROCK pathway	contain conserved WxxxE motif	Arbeloa et al. 2008
					EspM3	cytoskeletal rearrangement, leading to localized radial actin stress fiber formation	target Rho-GTPases, activate RhoA and ROCK pathway	contain conserved WxxxE motif	Arbeloa et al. 2008
					NleF	required for invasion			Echtenkamp et al. 2008
					EspI/NleA	required for invasion	localizes to Golgi apparatus, binds PDZ-domain proteins	C-terminal consensus classI PDZ binding motif	Lee et al. 2008	non-LEE
					EspT	cytoskeletal rearrangement, triggers formation of lamellipodia and membrane ruffles	localizes to mitochondria, activates Rac1 and Cdc42		Bulgin et al. 2009
	Burkholderia	causes melioidosis and glanders (equine disease transmitted to humans). Used as a biological warfare	intracellualr invasion of phagocytic and non-phagocytic cells in lungs							T4SS contributes to intracellular survival and replication (Sajjan et al. 2008)
					BipB	translocator		homologous to translocators of Salmonella Sip and Shigella Ipa
					BipC	translocator		homologous to translocators of Salmonella Sip and Shigella Ipa
					BipD	translocator, predicted to form the needle tip		homologous to translocators of Salmonella Sip and Shigella Ipa	Johnson et al. 2007, Erskine et al. 2006
					BopE	cytoskeletal rearrangement, causes membrane ruffling, stimulates uptake	acts as a GEF guanine nucleotide exchange factor of Rho-GTPases	homologous to SopE and SopE2 Salmonella, consists of six major α-helices arranged in two 3-helix bundles	Stevens et al. 2003, Upadhyay et al. 2008, Whitlock et al. 2009
					BopA	autophagy evasion		homologous to IscB of Shigella	Cullinane et al. 2008, Whitlock et al. 2009
					CifB	modulates host cell cycle		contains Cys-His-Gln active site of papain-like hydrolase
					Hcp and VgrG	integral part of T6SS form a phage tail spike-like structure		no predicted N-terminal secretion signal, VgrG comprises several functional domains in the C-terminus (predicted)
					BimA	T5SS protein necessary for actin-dependent motility. Intracellular trafficking			Stevens et al. 2005
					BipB	translocator,required for virulence, induces MNGC multinucleated giant cells phenotype, pro-apoptotic, required for invasion of non-phagocytic cells. Not known if these phenotypes are indirectly related to inefficient effector translocation			Suparak et al. 2005
					BopC	requires chaperone for secretion		N-terminal secretion signal	Muangman et al. 2011
	Coxiella	causes human Q fever related to Rickettsia	intracellular, replicates in acidified vacuole inside alveolar mononuclear phagocytes	T4SS Dot/Icm						the Coxiella containing vacuole CCV is acidic and retains lysosomal degradative capacities, it expands by fusion with homotypic endolysosomal vesicles and occupies the majority of the cell. Coxiella is currently genetically intractable. Predicted 32 translocated effectors (Chen et al. 2010)
					AnkG	anti-apoptotic		contains Ankyrin repeats homology domains	Carey et al. 2011
					AnkJ		localizes to mitochondria, anti-apoptotic		unpublished Voth et al.
					AnkO	mediates vesicular fusion	localizes to vacuole		unpublished Voth et al.
					AnkA	translocation demonstrated by fusion to Legionella effectors			Pan et al. 2008
					AnkB	translocation demonstrated by fusion to Legionella effectors			Pan et al. 2008
					AnkF	translocation demonstrated by fusion to Legionella effectors, translocation demonstrated during infection			Pan et al. 2008
					AnkG	translocation demonstrated by fusion to Legionella effectors			Pan et al. 2008
					AnkE	translocation demonstrated by fusion to Legionella effectors (less efficient)			Pan et al. 2008
					AnkH	translocation demonstrated by fusion to Legionella effectors (less efficient)			Pan et al. 2008
					AnkI	translocation demonstrated by fusion to Legionella effectors (less efficient)			Pan et al. 2008
					AnkM	translocation demonstrated by fusion to Legionella effectors (less efficient)			Pan et al. 2008
					AnkX	disruption of intracellular trafficking, correlates with Golgi fragmentation			Pan et al. 2008
					IsmS	chaperone			Voth et al 2009
	Bartonella	causes long-lasting intraerythrocytic infections, arthropode borne	colonizes endothelial cells and erythrocytes	T4SS
					BepA	anti-apoptotic, induces cAMP production,	localizes to plasma membrane	C-terminal 140 amino acid BID Bep intracellular delivery secretion signal and positively charged unconserved tail sequence, contain Fic domain filamentation induced by cAMP	Schmid et al. 2006, Pulliainen et al., 2012	encoded downstream of the VirB and VirD4 loci, BID domain is sufficient for translocation, membrane localization and anti-apoptotic function
					BepB			C-terminal 140 amino acid BID Bep intracellular delivery secretion signal and positively charged unconserved tail sequence, contain Fic domain filamentation induced by cAMP		encoded downstream of the VirB and VirD4 loci
					BepC	role in invasion, promote invasome formation		C-terminal 140 amino acid BID Bep intracellular delivery secretion signal and positively charged unconserved tail sequence, contain Fic domain filamentation induced by cAMP	Truttmann et al. 2011	encoded downstream of the VirB and VirD4 loci
					BepD		involved in signaling pathways when tyrosine phosphorylated	C-terminal 140 amino acid BID Bep intracellular delivery secretion signal and positively charged unconserved tail sequence, contain tandem repeat peptide motifs in N-terminus that resemble eukaryotic tyrosine-phosphorylation motifs	Schulein et al. 2005, Backert and Selbach, 2005	encoded downstream of the VirB and VirD4 loci
					BepE			C-terminal 140 amino acid BID Bep intracellular delivery secretion signal and positively charged unconserved tail sequence, contain tandem repeat peptide motifs in N-terminus that resemble eukaryotic tyrosine-phosphorylation motifs		encoded downstream of the VirB and VirD4 loci
					BepF	role in invasion, promote invasome formation		C-terminal 140 amino acid BID Bep intracellular delivery secretion signal and positively charged unconserved tail sequence, contain tandem repeat peptide motifs in N-terminus that resemble eukaryotic tyrosine-phosphorylation motifs	Truttmann et al. 2011	encoded downstream of the VirB and VirD4 loci
					BepG			C-terminal 140 amino acid BID Bep intracellular delivery secretion signal and positively charged unconserved tail sequence, contains 4 BIDs		encoded downstream of the VirB and VirD4 loci
	Pseudomonas aeruginosa	causes various infections, blood, urinary, gastrointestinal, pulmonary tract	infects mammalian cells	T3SS	It has only 4 identified effectors				Jin et al. 2003
					ExoS	pro-apoptotic, suppresses cell defense, required for colonization	targets H- and K-Ras family, vimentin, Fc region of IgG3 and Apolipoprotein A1, requires SpcS T3SS chaperone	ADP-ribosyltransferase, N-terminal membrane localization domain MLD Lx2Rx4L	Sun et al. 2012, Yahr et al. 1998, Krall et al. 2004
					ExoT	pro-apoptotic, suppresses cell defense	targets Rho, Rac and Cdc42	ADP-ribosyltransferase, GAP activity	Sun et al. 2012, Finck-Barbancon et al. 1997
					ExoU	induces cytotoxicity and lung damage, mediates host cell death	targets phospholipids, activated by ubiquitine and ubiquitinated proteins	phospholipase activity, contains pentapeptide motif KAWRN (MLD domain)	Anderson et al. 2011
					ExoY		can target ATP and GTP with preference to GTP	5 cysteine residues conserved, adenylate cyclase (or nucleotidyl cyclase)	Voigt et al. 2011, Yahr et al. 1998
					PcrV	translocator, causes cytotoxicity	localizes to the plasma membrane and cytoplasm		Nanao et al. 2003
					PcrG	translocator			Nanao et al. 2003
					SpcS	chaperone
	Bordetella	Whooping caugh, pertussis disease	extracellular. epithelial cells and immune cells. Nasopharynx and lungs	T3SS		Bordetella induces necrotic cell cytotoxicity and caspase-independent death			Stockbauer et al.2003
					BteA/BopC	cytotoxicity, induces host cell death necrotic cell death, dephosphorylates tyrosine-phosphorylated proteins in host cells	N-terminal sequence localizes with lipid rafts		Kuwae et al. 2006, French et al. 2009, Han et al. 2011, Panina et al. 2005
					BopN	alters NFkB translocation, anti-inflammatory	localizes to the nucleus , upregulates IL-10		Fennelly et al. 2008
					BopD	translocator			Fennelly et al. 2008, Kuwae et al. 2003, Hedhekar et al. 2009, Nagawa et al. 2004
					Bsp22	forms a filamentous structure at the tip of the needle and associates with bopD			Fennelly et al. 2008, Kuwae et al. 2003, Hedhekar et al. 2009, Nagawa et al. 2004
					BspR	required for virulence, regulates secretion			Kurushima et al. 2012	regulates secretion in response to iron-starvation, BspR-deficient strains show hyper-secretion
					BopB	translocator			Kuwae et al. 2003, Hedhekar et al. 2009, Nagawa et al. 2004
	Brucella	causes Brucellosis and Malta fever	Intracellular but only few internalized bacteria survive 10%, invades mucous membranes of the respiratory and digestive tract. Colonizes monocytes, macrophages, dendritic cells and epithelial cells	T4SS VirB
					VceA			C-terminal 20 amino acid domain reminiscent of secretion signal in Agrobacterium	deJong et al. 2008	translocated into macrophages in a T4SS dependent manner
					VceC			C-terminal 20 amino acid domain reminiscent of secretion signal in Agrobacterium	deJong et al. 2008	translocated into macrophages in a T4SS dependent manner
					RicA	controls Brucella containing vacuole BCV maturation, intracellular trafficking and proliferation	interacts with GDP-Rab2		deBarsy et al. 2011, Fugier et al. 2009
					BPE123		localizes to vacuole	N-terminal 25 amino acid Sec secretion signal	Sieira et al. 2004, Marchesini et al. 2011
					Btp1	cytoskeletal rearrangement, modulates microtubule dynamics	interferes with TLR4-TLR2 mediates NFkB activation and cytokine secretion, targets adaptor proteins TIRAP/MAL for Ubiquitination (required for TLR4-TLR2 signaling), interacts with Myd88, binds phosphoinositides, localizes to the plasma membrane	contains Toll/Interleukin-1 receptor domain TIR necessary for TLR signaling	Cirl et al. 2008, Salcedo et al. 2008, Radhakrishman et al. 2009, Chaudhary et al. 2011, Sengupta et al. 2010
					BvfA	necessary for intracellular survival, translocation not proved			Lavigne et al. 2005
	Campylobacter	bacterial gastroenteritis, invades host epithelial cells		T3SS		inhibits absorptive functions of enterocytes by rearrangement of tight junctions and altering epithelial resistance			Parkhill et al. 2000, MacCallum et al. 2005
					CiaB	translocator		contain a T3SS secretion signal	Konkel et al. 1999, Malik-Kale et al. 2008
					CiaC	modulates host signaling and alters pathogen intracellular trafficking		contain a T3SS secretion signal	Christensen et al. 2009, Malik-Kale et al. 2008, Neal-Mckinney and Konkel, 2012
					CiaI	modulates host signaling and alters pathogen intracellular trafficking, intracellular survival, lysosomal fusion evasion		contain an N-terminal T3SS secretion signal, dileucine motif in C-terminus	Buelow et al. 2010, Malik-Kale et al. 2008
					FlaC	required for invasion, adhesion			Song et al. 2004
					FspA	induces apoptosis			Poly et al. 2007
	Ehrlichia	causes monocytic Ehrlichiosis. Rickettsiales family	an obligate intracellular, infects monocytes and granulocytes	T4SS	Ank	invades monocytes/macrophages forms morulae.		contain basic amino acids, net positive charges and hydropathy profiles in the C-terminus homologous to agrobacterium T4SS substrates	Rikihisa and Lin. 2010
					AnkA	involved in morulae formation	localizes to the nucleus	has 19 Ankyrin repeats and SH2 domains in the N-terminus
					ECH0825	anti-apoptotic, inhibits human Box-induced apoptosis, mediates mitochondrial manganese superoxide dismutase MnSOD increase and ROS decrease reducing cellular damage and apoptosis	localizes to mitochondria		Liu et al. 2012	translocated by T4SS
					TRP47	promote intracellular survival	interacts with PCGF5 (polycomb group ringfinger), FYN Src protein Kir, PTPN2 and CAP1		Luo et al. 2012, Wakeel et al. 2009	have many targets involved in protein synthesis, trafficking, degradation, immune signaling, cell signaling, iron metabolism and apoptosis
					TRP120	promote intracellular survival	localizes to nucleus	DNA-binding protein	Luo et al. 2012, Luo et al. 2010
					TRP32	promote intracellular survival			Luo et al. 2012
					Ank200		localizes to nucleus, interacts with adenine-rich motif in promoter and intronic alu elements (short interspersed mobile DNA elements, implicated in gene regulation)	DNA-binding protein	Luo et al. 2010
	Anaplasma	anaplasmosis, causes servere anemia and human granulocytic anaplasmosis, Rickettsiales family	obligate intracellular, invades red blood cells and neutrophils	T4SS		modulates host defense by epigenetic regulation. Silences defense genes.host lipid incorporation. Replicates in membrane-bound compartments morulae, inhibits apoptosis	Causes Rab GTPase recruitment, requires histone deacetylase HDAC for epigenetic modification		Huang et al. 2010, Garcia-Garcia et al. 2009	No redundancy in effector function observed in Anaplasma
					AptA	alters mammalian cell proliferation	activates Erk1/2 MAPK, interacts with vimentin intermediate filaments		Sukumaran et al. 2011
					AM185	T4SS effectors			Lockwood et al. 2011
					AM470	T4SS effectors			Lockwood et al. 2011
					AM705/AnkA	T4SS effectors	interacts with Abi-1 adaptor protein, localizes to cytosol and nucleus where it binds to many targets binds to ATC-rich regions and transcriptional regulatory regions CYBB locus to suppress immune response	has C-terminal positively charged residues recognized by VirD4 T4S coupling protein. Phosphotyrosine protein, phosphorylates tyrosine, contains 11 ankyrin repeats in 2/3 of N-terminus. 6-7 tandem tyrosine phosphoralytion sites some of which can bind SH2, and a SH3 binding domain in the C-terminus	Lockwood et al. 2011, Lin et al. 2007, Ijdo et al. 2007, Rikihisa and Lin. 2010, Caturegli et al. 2000, Park et al. 2004, Garcia-Garcia et al. 2009
					AM1141	T4SS effectors
					Ats-1	involved in modulation of host cell apoptosis		contains a cleavable mitochondrial targeting sequence (hallmark of of mitochonrial matrix protein), lacks protein motifs
	Orientia	Scrub typhus, Rickettsial pathogen	obligate intracellular, invades epithelial cells and various mammalian cells	T4SS. Very low GC content 30%, low coding capacity 50%, high repeat density (similar to human genome), abundant transposases, integrases, reverse transcriptases and mobile genetic elements. Tra gene clusters for T4SS components	predicted effectors of the Ank and TRP family	extensive actin reorganization and membrane shuffling, employs actin-based motility, modulates apoptosis. Induces hyper-production of chemokines and cytokines, induces NFkB and mRNA of some genes			Cho et al. 2007, Mansueto et al. 2012, Ge et al. 2011
	Rickettsia	causes typhus, rickettsialpox, Boutonneuse fever, African tick bite fever, Rocky Mountain spotted fever, Flinders Island spotted fever and Queensland tick typhus (Australian Tick Typhus)	obligate intracellular, invades endothelial cells and various mammalian cells	T4SS		modifies barrier properties of endothelial cells, induces reduction of mRNA for antioxydant enzymes, induces expression of hemeoxygenase-1 HO-1 and COX-2 mRNA				Rickettsia rickettsii generates endonuclear colonies in the nucleus of human cells (Burgdorfer et al. 1968, Ogata et al. 2006)
					Sec7	endosome fusion avoidance
					LepA	promotes bacterial extrusion
					VipD	intracellular trafficking and survival		patatin family, phospholipase A2
	Helicobacter	causes chronic gastritis, peptic ulcer, gastric cancer	targets stomach mucosa	Cag-pathogenicity island which expresses T4SS					Tegtmeyer et al. 2011	CagA-independent but T4SS dependent phenotypes: anti-phagocytosis, histone phosphorylation, pro-inflammatory signaling, pre-mitotic arrest, induction of NFkB-dependent expression of AID (DNA editing enzyme), Rac1 and Cdc42 activation
					CagI	translocator
					CagL	translocator	activates EGFR, Src, and Fak kinases, Hcr3/ErbB3, binds ADAM17, mimics functions of human fibronectin 25
					CagY	translocator
					CagA		interacts with phosphatidylserine, it is phosphorylated by host tyrosine kinases and mimics host proteins in pathways. more than 20 interaction partners	tyrosine phosphorylated on EPIYA (FPLxRxxxVxDLSKVG) sequence motifs which also mediate dimerization, 100 amino acid C-terminal secretion signal.	Pattis et al. 2007, Backert et al. 2010, Buti et al. 2011	forms also part part of the translocon, CagA binds to itself to be translocated, requires CagF chaperone
	Aeromonas	Fish pathogen, causes fatal diseases in salmonidae but can also cause disease in humans, gastroenteritis	targets epithelial cells and various mammalian cells	T3SS
					AexT	causes cytotoxicity	binds to actin, acts as GAP on Rho, Rac and Cdc42	ADP-ribosyltransferase, homologous to ExoS and ExoT of Pseudomonas aeruginosa and YopE Yersinia	Burr et al. 2003, Fehr et al. 2007	translocated by T3SS into fish cells cytosol
					AopP	inhibits NFkB downstream IkB kinase IKK activation, pro-apoptotic		member of YopJ family Yersinia	Jones et al. 2012, Fehr et al. 2006	encoded on a plasmid of 6.4 Kb
					VgrG1	induces cytotoxicity, cell rounding and apoptosis by caspase9 activation. Pro-apoptotic		ADP-ribosyltransferase and contains vegetative insecticidal protein VIP-1 domain in C-terminus	Suarez et al. 2010	translocated by T6SS
					AopB
	Photorhabdus	insect pathogen and nematode mutualist, emerging human pathogen	invades macrophages	T3SS
					LopT	anti-phagocytic		Yersinia YopT homologue	Gerrard et al. 2004, Brugirard-Ricaud et al. 2004
	Francisella	Agent of Tuleremia, high infectivity, used in biological warfare, causes septicemia and systemic infection	invades macrophages, facultative intracellular. Also infects alveolar and epithelial cells in neutrophils and dendritic cells	lacks T3SS, has a PI region encoding T4SS homologous to P.aeruginosa and Vibrio cholera. Also encodes for T6SS that is required for intracellular survival and modulation of host cell signaling		inhibits inflammasome and is pro-apoptotic, abrogates TNFa and IL-1 in macrophages			Schmerk et al. 2009, Lai et al. 2001, Telepnev et al. 2003, 2005, Jones et al. 2012, Chakraborty et al. 2008, Forslund et al. 2006, Gil et al. 2004, Hager et al. 2006, Bröms et al. 2010, 2009, Huang et al. 2010, Melillo et al. 2010
					IglG	T6SS homologues, translocation not demonstrated, shown in cytosol of macrophages, important for virulence			Bröms et al. 2011, Barker et al. 2009
					IglI	T6SS homologues, translocation not demonstrated, shown in cytosol of macrophages, important for virulence			Bröms et al. 2011, Barker et al. 2009
					FopC	translocation or secretion system not shown. induces macrophage production of immunomodulatory lipid prostaglandine E2 PGE2 and inhibits IFNa T-cell production	blocks phosphorylation and activation of STAT1		Nallaparaju et al. 2011, Parsa et al. 2008
					AcpA	Acid phosphatase			Shipan et al., 2012	translocated into the host cell (macrophages)
	Neisseria	causes meningitis and septicemia	colonizes human mucosal epithelium, comes into close contact to neutrophils (polymorphonuclear leukocytes PMNs)	encodes T4SS		secretes DNA in a T4SS dependent manner to the extracellular medium
Phytopathogens	Xanthomonas	causes various plant diseases and can colonize a wide variety of plants	can invade leaves and cause systemic infections	T3SS					Kay and Bonas. 2009
					XopD	host cell survival, anti-necrotic and anti-chlorosis, promotes bacterial growth, represses senescence and defense, affects chromatin remodelling	represses target promoter PR1	SUMO protease, cysteine protease domain in C-terminus, contains a nuclear localization sequence. Helix-loop-helix domain in the N-terminus for DNA-binding, 2 ERF (ethylene response factor)-associated amphiphilic repression motif EAR, N-terminal 215 amino acid lys, ala, glu KAE-rich domain with high propensity to form coiled-coil structures	Kim et al.2008, Hotson et al. 2003, Chosed et al. 2007, Cannone et al. 2010
					AvrBs2	host cell survival, promotes bacterial proliferation	recognized by resistance gene Bs2	Glycerolphosphoryl diester phosphodiesterase GDE	Mudgett et al. 2000, Casper-Lindley et al. 2002, Gurlebeck et al. 2006, Zhao et al. 2011
					AvrXccC
					XopXccN
					XopX	promotes lesion development, suppresses immune response			Metz et al.2005
					XopE1		localizes to plasma membrane	belong to XopX/AvrPphE family, transglutaminase with cysteine based catalytic triad, conserved N-myristoylation motif, Myr (myristoylation motif at N-terminus) MG(N/C)(I/V)(C/S)	Thieme et al. 2007, Nimchuck et al.2007
					XopE2		localizes to plasma membrane	belong to XopX/AvrPphE family, transglutaminase with cysteine based catalytic triad, conserved N-myristoylation motif, Myr (myristoylation motif at N-terminus) MG(N/C)(I/V)(C/S)	Thieme et al. 2007, Nimchuck et al.2007
					AvrRxv		recognized by R-gene (resistance gene). Targets 14-3-3 adaptor protein	belong to YopJ/AvrRxv family of SUMO proteases, contain catalytic triad his, glu, cys. Acetyltransferase	Noel et al.2003,
					AvrXv4	reduces SUMOylated proteins	recognized by R-gene (resistance gene). Targets 14-3-3 adaptor protein	belong to YopJ/AvrRxv family of SUMO proteases, contain catalytic triad his, glu, cys. Acetyltransferase	Noel et al.2003, Cunnac et al. 2007
					AvrBsT		recognized by R-gene (resistance gene). Targets 14-3-3 adaptor protein, is suppressed SOBER1 (antagonizes acetylated targets).	belong to YopJ/AvrRxv family of SUMO proteases, contain catalytic triad his, glu, cys. Acetyltransferase	Noel et al.2003, Roden et al. 2004
					XopJ	vesicle trafficking, inhibits cell-wall based host defense	recognized by R-gene (resistance gene). Targets 14-3-3 adaptor protein	belong to YopJ/AvrRxv family of SUMO proteases, contain catalytic triad his, glu, cys. Acetyltransferase	Noel et al.2003, Bartetz et al. 2009
					AvrBs3	causes hypertrophy of mesophyll cells	activates UPA20 transcription factor of the bHLH basic helix-loop-helix family regulator of cell hypertrophy, localizes to nucleus	TAL family. Central repeat region of almost identical tandem repeats of 34 amino acids differing at positions 12 and 13 determining specificity, mediate protein dimerization and DNA-binding, nuclear localization sequence and an acidic activation domain in the C-terminus	Szurek et al. 2002, Gurlebeck et al. 2005, Kay et al. 2007, Schnornak et al.2006, Romer et al.2007
					PthXo6		increase bZIP transcription factor (OsTFX1) and small subunit of TFIIA on chromosome1	TAL family. Central repeat region of almost identical tandem repeats of 34 amino acids differing at positions 12 and 13 determining specificity, mediate protein dimerization and DNA-binding, nuclear localization sequence and an acidic activation domain in the C-terminus	Marois et al.2002, Sugio et al. 2007
					PthXo7		increase bZIP transcription factor (OsTFX1) and small subunit of TFIIA on chromosome1	TAL family. Central repeat region of almost identical tandem repeats of 34 amino acids differing at positions 12 and 13 determining specificity, mediate protein dimerization and DNA-binding, nuclear localization sequence and an acidic activation domain in the C-terminus	Marois et al.2002, Sugio et al. 2007
					AvrXa7	promotes lesion development and bacterial proliferation		TAL family. Central repeat region of almost identical tandem repeats of 34 amino acids differing at positions 12 and 13 determining specificity, mediate protein dimerization and DNA-binding, nuclear localization sequence and an acidic activation domain in the C-terminus	Bai et al. 2000, Yang and White. 2004
					PthXo1		target gene Os8N3 (susceptibility gene)	TAL family. Central repeat region of almost identical tandem repeats of 34 amino acids differing at positions 12 and 13 determining specificity, mediate protein dimerization and DNA-binding, nuclear localization sequence and an acidic activation domain in the C-terminus
					AvrB6	development of water-soaked lesions in leaves		TAL family. Central repeat region of almost identical tandem repeats of 34 amino acids differing at positions 12 and 13 determining specificity, mediate protein dimerization and DNA-binding, nuclear localization sequence and an acidic activation domain in the C-terminus	Yang et al.1996
					XopC			haloacid dehalogenase hydrolase and phosphoribosyl trasnferase domain	Noel et al. 2003
					XopH			tyrosine phosphatase	Bretz et al 2003, Espinosa et al. 2003
					XopN		targets TARK1, 14-3-3 protein	ARM/HEAT repeat	Kim et al. 2009, Roden et al. 2004
					XopQ			nucleoside hydrolase, widely conserved among pathogens homologues RipB, HolPtoQ	Wei et al. 2007
					AvrBs1
					AvrRxo1
					AvrQXv3
					EcF
					HpaA
					XopB	suppresses PAMP-triggered plant defense gene expression, inhibits cell death, modulates trafficking	localizes to Golgi and cytoplasm		Schultze et al. 2012
					XopS	suppresses PAMP-triggered plant defense gene expression			Schultze et al. 2012
					XopE
					XopF
					XopO			homologue of P.syringae AvrRps4
					XopP
					HpaB	regulates secretion, chaperone			Buttner et al. 2004, 2006
					HpaC	regulates secretion, chaperone			Buttner et al. 2004, 2006
					HrpF	translocator			Buttner et al. 2002
					HrpB2	translocator			Rossier et al. 2000
					HpaG			contains Leucine rich repeats LRRs	Noel et al. 2002
					HpaH			lysozyme-like, lytic transglycosylase motifs	Noel et al. 2002
					XopA	translocation not demonstrated			Noel et al. 2002
					AvrBs7			consensus protein tyrosine phosphatase PTP	Potnis et al. 2012
					AvrBs1.1			consensus protein tyrosine phosphatase PTP	Potnis et al. 2012
					XopF1				Roden et al. 2004
					XopF2				Roden et al. 2004
					AvrACxcc8004	avirulence gene		contains Leucine rich repeats LRRs and Fic domains	Xu et al. 2008
	Peudomonas syringae	causes various plant diseases in many plants		Hrp(hypersensitive response and pathogenicity) T3SS	Avr effectors are avirulence genes that interact with resistance host genes and activate host resistance			effectors contain CAAX motifs (C-terminal prenylation motifs)	Price et al.2010, Dowen et al. 2009, Nimchuck et al. 2000	the lipidation of bacterial effectors by eukaryotic enzymes was first described in this phytopathogen (Nimchuck et al.2000), Avr effectors are cleaved and N-myristoylated or S-palmitoylated upon translocation (Dowen et al. 2009)
					HrpJ	translocator, pilus length control, contact sensing, contributes to immune suppression in early infection		YopN Yersinia homologue	Crabill et al. 2012
					AvrRPt2		elimimates RIN4 protein and activates RPS2 (inducing resistance response) activates PPIase activity of host cyclophilin	undergoes proteolytic processing in host, C-terminal cysteine protease, N-terminal secretion signal	Axtell et al. 2003, Kim et al., Mudgett and Staskawicz. 1999, Coaker et al. 2005
					AvrPto	cell defense suppressor, inhibits programmed cell death	interacts with Pto and activates host resistance, interacts with Fem/PAMP/RLKs/BAK1 and plasma membrane	N-terminal secretion signal, Myr (myristoylation motif at N-terminus) MG(N/C)(I/V)(C/S)	Kim et al. 2002
					HrpZ	translocator
					HrpW	translocator
					HrpA	translocator
					AvrPtoB	cell defense suppressor, inhibits programmed cell death		N-terminal secretion signal, E3 ubiquitine ligase in N-terminus and C-terminus responsible of cell death suppression	Abramovitch et al. 2003, Cunnac et al. 2011
					AvrPphB	induces hypersensitive response in plants	targets PBS1/BIK1/PBLs and plasma membrane localized	cysteine protease, conserved C/H/D residues, undergoes autoproteolytic cleavage, Myr (myristoylation motif at N-terminus) MG(N/C)(I/V)(C/S)	Shao et al.2002, Nimchuck et al. 2000
					HopPtoC				Petnicki-Oavieja et al. 2002	predicted
					HopPtoD1				Petnicki-Oavieja et al. 2002	predicted
					HopPtoK				Petnicki-Oavieja et al. 2002	predicted
					HopPtoJ				Petnicki-Oavieja et al. 2002	predicted
					HopPtoE				Petnicki-Oavieja et al. 2002	predicted
					HopPtoG				Petnicki-Oavieja et al. 2002	predicted
					HopPtoH				Petnicki-Oavieja et al. 2002	predicted
					HopPtoI				Petnicki-Oavieja et al. 2002	predicted
					HopPtoS1			ADP-ribosyltransferase homologue	Petnicki-Oavieja et al. 2002	predicted
					HopPtoS2			ADP-ribosyltransferase homologue	Petnicki-Oavieja et al. 2002	predicted
					HopPtoL			SrfC Salmonella homologue	Petnicki-Oavieja et al. 2002	predicted
					AvrPm1			contain N-terminal site for eukarytic myristoylation and palmitoylation which targets the effector to membrane, Myr (myristoylation motif at N-terminus) MG(N/C)(I/V)(C/S)	Nimchuck et al. 2000, Kim et al. 2005
					AvrB		targets RIN4/RAR1/MPK4 plasma membrane localized	contain N-terminal site for eukarytic myristoylation and palmitoylation which targets the effector to membrane, Myr (myristoylation motif at N-terminus) MG(N/C)(I/V)(C/S)	Nimchuck et al. 2000, Kim et al. 2005, Mackey et al. 2002, Cui et al. 2010
					AvrB2/AvrC
					HopM1	promote pathogen growth			Cunnac et al. 2011
					HopE1	promote pathogen growth			Cunnac et al. 2011
					HopG1	promotes chlorosis, suppresses ETI plant immunity, reduces respiratory rates, induces ROS production	localizes to mitonchondrion	N-terminal mitochondria localization sequence	Cunnac et al. 2011, Block et al. 2010
					HopAM1-1	promotes lesion formation
					AvrE/AvrE1	translocation demonstrated			Cunnac et al. 2009
					AvrB3	translocation demonstrated			Cunnac et al. 2009
					HopA1	translocation demonstrated			Cunnac et al. 2009
					HopB1	translocation demonstrated			Cunnac et al. 2009
					HopC1	translocation demonstrated			Cunnac et al. 2009
					HopD1	translocation demonstrated			Cunnac et al. 2009
					HopF2	translocation demonstrated	targets RIN4/MKK5 on plasma membrane	mono-ADP-ribosyltransferase, Myr (myristoylation motif at N-terminus) MG(N/C)(I/V)(C/S)	Cunnac et al. 2009, Wilton et al. 2010, Wang et al. 2010, Lewis et al. 2008
					HopH1	translocation demonstrated			Cunnac et al. 2009
					HopI1	translocation demonstrated	targets Hsp70 and localiezs to chloroplast	J-domain protein	Cunnac et al. 2009, Jelenska et al. 2007, 2010
					HopK1	translocation demonstrated			Cunnac et al. 2009
					HopN1	translocation demonstrated			Cunnac et al. 2009
					HopQ1	translocation demonstrated			Cunnac et al. 2009
					HopR1	translocation demonstrated			Cunnac et al. 2009
					HopT1	translocation demonstrated			Cunnac et al. 2009
					HopU1	translocation demonstrated	targets GRP7 and other RNA-binding proteins	mono-ADP-ribosyltransferase	Cunnac et al. 2009, Fu et al. 2007
					HopV1	translocation demonstrated			Cunnac et al. 2009
					HopW1	translocation demonstrated			Cunnac et al. 2009
					HopX1	translocation demonstrated		Myr (myristoylation motif at N-terminus) MGLCxSKP	Cunnac et al. 2009, Thieme et al. 2007, Lewis et al. 2008
					HopY1	translocation demonstrated			Cunnac et al. 2009
					HopZ3	translocation demonstrated		cysteine protease, Myr (myristoylation motif at N-terminus) MG(N/C)(I/V)(C/S)	Cunnac et al. 2009, Lewis et a. 2008, Ma et al. 2006, Zhou et al. 2009
					HopAB2	translocation demonstrated			Cunnac et al. 2009
					HopAS1	translocation demonstrated			Cunnac et al. 2009
					HopAT1	translocation demonstrated			Cunnac et al. 2009
					HopAA1-2	predicted			Cunnac et al. 2009
					AvrB4-1	predicted			Cunnac et al. 2009
					AvrD1	predicted			Cunnac et al. 2009
					AvrRps4	predicted			Cunnac et al. 2009
					HopAB1	predicted			Cunnac et al. 2009
					HopAE1	predicted			Cunnac et al. 2009
					HopAF1	predicted			Cunnac et al. 2009
					HopAA1-1	predicted			Cunnac et al. 2009
					HopAO1	predicted		protein tyrosine phosphatase	Cunnac et al. 2009
					HopAU1	predicted			Cunnac et al. 2009
					HopAV1	predicted			Cunnac et al. 2009
					HopAW1	predicted			Cunnac et al. 2009
					AvrB2-3	predicted			Cunnac et al. 2009
					HopP1	tranlocation demonstrated			Chang et al. 2005
					HopAY	predicted			Cunnac et al. 2009
					HopAX	predicted			Cunnac et al. 2009
					HopBC	predicted			Cunnac et al. 2009
					HopBE	predicted			Cunnac et al. 2009
					HopAL	predicted			Cunnac et al. 2009
					HopBB	predicted			Cunnac et al. 2009
					HopBG	predicted			Cunnac et al. 2009
					HopBD	predicted			Cunnac et al. 2009
					HopAZ	predicted			Cunnac et al. 2009
					HopAI1	predicted		phosphothreonine lyase	Cunnac et al. 2009
					AvrC
	Ralstonia	causes bacterial wilt and infects a wide range plants		T3SS
					AWR	exhibit functional redundancy with other effectors from same family		ala-Tryp-Arg triad effector family (5 AWR genes)	Sole et al. 2012
					AWR2/RipA	a major contributor to virulence			Sole et al. 2012, Cunnac et al. 2004
					GALA1 to 7			F-box protein, LRR motifs, mimic of plant E3 ubiquitine ligases, GAxALA motif within LRR	Angot et al. 2006
					PopP2	avirulence protein	recognized by RRS1-R resistance protein	homologue YopJ acetyltransferase, bipartite NLS in the N-terminus RRRR and RRQRQ separated by 11 amino acids	Tasset et al. 2010, Deslandes et al. 2003
					AvrA	avirulence protein, trigger host defense response			Carney and Denny. 1990, Robertson et al. 2004, Macho et al. 2010, Turner et al. 2009
					PopP1	avirulence protein, trigger host defense response			Lavie et al. 2002
					PopF1	translocator		homologue HrpF Xanthomonas, NopX Rhizobium and YepB family of translocators	Meyer et al. 2006
					PopF2	translocator		homologue HrpF Xanthomonas, NopX Rhizobium and YepB family of translocators	Meyer et al. 2006
					Hpx4			family of effectors
					Hpx30			family of effectors, largest known effectors 2200-2500 residues, contain 12-18 tandem repeats of 42 amino acid motif SKWP repeats	Mukaihara and Tamura, 2009
					RipB			homologous to P.syringae HopPtoQ, contains inosine-uridine nucleoside N-ribohydrolase domain
					RipG			LRR motif, GALA family
					RipT			homologous to YopT, contains cysteine protease domain
					PopB		localizes to the nucleus	bipartite NLS KRKR and KKKKKR separated by 13 amino acids	Gueneron et al. 2000
					PopC			LRR motif	Gueneron et al. 2000
					SKWP2
					SKWP4
					PopW
					PopA
					MalK2
	Agrobacterium	responsible of crown gall formation in many plants		T4SS VirB2 secretion system, translocates T-DNA into host cell, resulting in host-cell transformation					Vergunst et al. 2005	T4SS effector recruitment and translocation requires a C-terminal secretion signal unstructured and hydrophilic with a net positive charge and consensus motif R-x(7)-R-x-R-x-R-x-x
					VirF	uncoats DNA for integration, targets VirE2-VIP1 for proteasome degradation. it is protected from host proteasome degradation by association to VirD5		F-box protein, mimics E3 ubiquitine ligases	Magori and Citovsky. 2011
					VirE2	coats the single-stranded DNA copy of Agrobacterium, facilitates nuclear import of the T-complex, acts as a translocator by forming a pore	binds to VIP-1 (VirE2 interacting protein 1) of the host, interacts via C-terminus with VirD4		Atmakuri et al. 2003
					VirD5		localizes to nucleus	contains 4 nuclear localization sequences
					VirB	component of T4SS
					VirD4	component of T4SS
					VirE1	T4SS chaperone, not necessary for translocation of VirE2	binds VirE2		Atmakuri et al. 2003, Vergunst et al. 2003
					VirE3	modulates transcription in yeast	localizes to nucleus, interacts with importin-α, yiz.pCsn5 a component of the cop9 signalosome and pBrp a plant specific transcription factor fromTFIIB family, binds to DNA	contains a nuclear localization sequence	Garcia-Rodriguez et al. 2006, Schrammeijer et al. 2003
					VirB6	component of T4SS			Jakubowski et al. 2003
					VirB7	component of T4SS			Jakubowski et al. 2003
					VirB9	component of T4SS			Jakubowski et al. 2003
	Pantoea	Gal-forming pathogen		T3SS					DeMaayer et al. 2011, Barash et al. 2007	Pantoea has been transformed from a commensal bacterium into host-specific gal-forming pathogen, by acquiring a plasmid borne pathogenicity island
					WtsE	necessary for pathogenesis, induces necrosis	binds to chaperone WtsF (not required for its secretion)	AvrE family of effectors, contains a putative ER membrane retention signal important for its function, WxxxE motif, homologous to AvrE1 and AvrF of P.syringaeand DspA/E and DspB/F from Erwinia	Ham et al. 2006
					DspE
					HsvG	act as transcription factor/activator	interacts with AtKAP-α and importin-α3, targets HSVGT gene a transcription factor	DNA-binding protein, 2 nuclear localization sequences N-terminal basic amino acid cluster NLS1 and C-terminal basic amino acid cluster NLS2. Helix-turn-helix region and a direct repeat domain	Nissan et al. 2006, 2009, 2012, Weinthal et al. 2011
					HsvB	act as transcription factor/activator	interacts with AtKAP-α and importin-α3	DNA-binding protein, 2 nuclear localization sequences N-terminal basic amino acid cluster NLS1 and C-terminal basic amino acid cluster NLS2. Helix-turn-helix region and a direct repeat domain	Nissan et al. 2006, 2009, Weinthal et al. 2011
					PthG	responsible of host range difference between different Pantoea species
					DspA/E			homologue of AvrE and HopV1 of P.syringae
					HopD1			homologous to HopD1 of P.syringae
					HopX2			homologous to HopX1 of P.syringae
	Erwinia	causes diseases in a wide plant host range, causes fireblight and necrotic disease		T3SS and T6SS
					DspA/E	generates oxidative stress, suppresses callose deposition, major cell-death inducer, cytoskeletal rearrangement	host targets DIPM1 to 4 (LRR-receptor-like Ser/thr kinases). Binds to chaperone DspF	homologue AvrE P.syringae, LRR motif. N-terminal secretion signal, and DspF chaperone binding domain	Boureau et al. 2006, Meng et al. 2006, Siamer et al. 2011, Triplett et al. 2009
					HrpA	translocator			Jin et al. 2001
					HopPtoC
					AvrRpt2
					EopB
	Acidovorax	infects various plants, related to Pseudomonas		T3SS
					Lrp
					HrpW	predicted T3SS effector			Kondo et al. 2012
					HrpY	predicted T3SS effector, is required to trigger ETI in host			Kondo et al. 2012
	Wolbachia	insect pathogen, infects different orders of arthropods	infects genital glands	encodes T4SS		strongly influences gene expression of host Anopheles			Rances et al. 2008, Hughes et al. 2011
	Pectobacterium	causes disease in many plants		encodes T3SS		uses T3SS to induce cell death and promote leaf maceration			Kim et al. 2011
	Herbaspirillum	causes mottled stripe disease in sugarcane		encodes T3SS
					HropAV1	predicted T3SS effector		homologous to HopAV1 Ralstonia	Schmidt et al . 2012
					HropAN1	predicted T3SS effector		Homologous to T3SS Burkholderia	Schmidt et al . 2012
					HropF1	predicted T3SS effector		homologue XopF1 Xanthomonas	Schmidt et al . 2012
					Hrop1	predicted T3SS effector		homologous MalK2 Ralstonia	Schmidt et al . 2012
					Hrop2	predicted T3SS effector		homologous GALA5 LRR-motif Ralstonia	Schmidt et al . 2012
plant symbiont	Rhizobium	forms the root nodule, nitrogen-fixing bacterial symbiont of legume plants	roots	encodes T3SS and encodes T4SS VirB/D4	Nops	Nodulation outer proteins			Marie et al. 2003, Skorpil et al. 2005, Soto et al. 2006
					NopL	modulates host defense	interferes with MAPK, it is phosphorylated by plant kinases		Bartsev et al. 2003, 2004, Skorpil et al. 2005
					NopP		phosphorylated by plant kinases		Aumees et al. 2004, Hubber et al. 2004
					NopE1	Bradyrhizobium T3SS effector		it autocleaves, negatively charged residues required at the catalytic site, EF-hand-like motif (not a protease-like mechanism)	Schirrmeister et al. 2011
					NopM	promotes plant defense response, reduces ROS production	interferes with MAPK	E3 ubiquitine ligase, LRR motifs, IpaH homologue Shigella and Salmonella SspH, homologous to YopM Yersinia	Xin et al. 2012
					NopT	influences nodulation		belongs to YopT/AvrPphB family, protease	Dai et al. 2008, Kambara et al. 2009
					NopT1	Bradyrhizobium T3SS effector, elicits HR-like cell death by protease activity	undergoes acylation in host	cysteine protease undergoes autocleavage	Fotiadis et al. 2012
					NopT2	Bradyrhizobium T3SS effector, elicits HR-like cell death by protease activity	undergoes acylation in host	cysteine protease undergoes autocleavage	Fotiadis et al. 2012
					NopJ
					NopB
					NopN
	Bradyrhizobium	NopB
		NopN
		NopP
	Rhizobium	NopB
		NopC
		NopL
		NopN
		NopP
		NopX
	Sinorhizobium	NopB
		NopC
		NopL
		NopN
		NopP
		NopX
	Mesorhizobium	NopB
		NopX
