# Supplementary material for: A systematic analysis of the RNA-targeting potential of secreted bacterial effector proteins
Source: Sci Rep. 2017 Aug 24;7:9328. doi: 10.1038/s41598-017-09527-0 (PMC5570926; doi:10.1038/s41598-017-09527-0)
Supplement: Supplementary file 3 — Supplementary Table S3 [file 41598_2017_9527_MOESM3_ESM.xls]

## Sheet: Sheet1
Table S3. Prediction of characterized eukaryotic domains in bacterial effectors
A0A0F6F316	NleH1	Ser/Thr protein kinase, C-terminal PDZ-binding motif	Martinez et al., 2010; Pham et al, 2012
Organism	DomainID	FullName	Evalue	BitScore	Bits	CoveragePercent	IdentityPercent	SimilarityPercent
Escherichia coli O157:H7 str. SS52	SSF56112	Protein kinases modify other proteins by chemically adding phosphate groups to them. This process is fundamental to most signalling and regulatory processes in the eukaryotic cell. The protein kinases contain a catalytic core that is common to both serine/threonine and tyrosine protein kinases. The catalytic domain contains the nucleotide-binding site and the catalytic apparatus in an inter-lobe …	1.5e-05	-	-	-	-	-
D0ZIB5	steC	Like eukaryotic kinases, has the nucleotide positioning motif GxGxxG of kinase subdomain I that has a crucial role in ATP binding	(Hanks et al., 1988)
Organism	DomainID	FullName	Evalue	BitScore	Bits	CoveragePercent	IdentityPercent	SimilarityPercent
Salmonella typhimurium (strain 14028s / SGSC 2262)	cd06638	N-terminal Catalytic domain of the Serine/Threonine Kinase, Class IIIA myosin. STKs catalyze the transfer of the gamma-phosphoryl group from ATP to serine/threonine residues on protein substrates. Class IIIA myosin is highly expressed in retina and in inner ear hair cells. It is localized to the distal ends of actin-bundled structures. Mutations in human myosin IIIA are responsible for progressiv…	7.8	28.4 bits (63)	28.4	50.3497	14.6853	26.9231
Salmonella typhimurium (strain 14028s / SGSC 2262)	cd06639	N-terminal Catalytic domain of the Serine/Threonine Kinase, Class IIIB myosin. STKs catalyze the transfer of the gamma-phosphoryl group from ATP to serine/threonine residues on protein substrates. Class IIIB myosin is expressed highly in retina. It is also present in the brain and testis. The human class IIIB myosin gene maps to a region that overlaps the locus for Bardet-Biedl syndrome, which is…	3.8	29.6 bits (66)	29.6	49.4845	15.1203	25.4296
Salmonella typhimurium (strain 14028s / SGSC 2262)	cd00180	Catalytic domain of Protein Kinases. PKs catalyze the transfer of the gamma-phosphoryl group from ATP to serine/threonine or tyrosine residues on protein substrates. PKs make up a large family of serine/threonine kinases (STKs), protein tyrosine kinases (PTKs), and dual-specificity PKs that phosphorylate both serine/threonine and tyrosine residues of target proteins. Majority of protein phosphory…	0.069	34.6 bits (80)	34.6	54.4186	12.5581	22.3256
Salmonella typhimurium (strain 14028s / SGSC 2262)	PF00069	Protein kinase domain.	0.044	35.3 bits (82)	35.3	45.3846	13.8462	21.5385
Salmonella typhimurium (strain 14028s / SGSC 2262)	cd14149	Catalytic domain of the Serine/Threonine Kinase, C-Raf (Rapidly Accelerated Fibrosarcoma) kinase. STKs catalyze the transfer of the gamma-phosphoryl group from ATP to serine/threonine residues on protein substrates. C-Raf, also known as Raf-1 or c-Raf-1, is ubiquitously expressed and was the first Raf identified. It was characterized as the acquired oncogene from an acutely transforming murine sa…	0.45	32.3 bits (73)	32.3	42.7562	12.3675	21.2014
Salmonella typhimurium (strain 14028s / SGSC 2262)	SM00220	Serine/Threonine protein kinases, catalytic domain. Phosphotransferases. Serine or threonine-specific kinase subfamily.	1.3	30.6 bits (70)	30.6	46.8504	9.4488	18.5039
Salmonella typhimurium (strain 14028s / SGSC 2262)	cd14019	Catalytic domain of the Serine/Threonine Kinase, Cell Division Cycle 7 kinase. STKs catalyze the transfer of the gamma-phosphoryl group from ATP to serine/threonine residues on protein substrates. Cdc7 kinase (or Hsk1 in fission yeast) is a critical regulator in the initiation of DNA replication. It forms a complex with a Dbf4-related regulatory subunit, a cyclin-like molecule that activates the …	0.85	31.4 bits (72)	31.4	36.5079	8.3333	13.8889
Salmonella typhimurium (strain 14028s / SGSC 2262)	PLN00034	mitogen-activated protein kinase kinase, Provisional	0.43	32.5 bits (74)	32.5	24.6459	7.932	11.3314
Salmonella typhimurium (strain 14028s / SGSC 2262)	cd05057	Catalytic domain of Epidermal Growth Factor Receptor-like Protein Tyrosine Kinases. PTKs catalyze the transfer of the gamma-phosphoryl group from ATP to tyrosine (tyr) residues in protein substrates. EGFR (HER, ErbB) subfamily members include EGFR (HER1, ErbB1), HER2 (ErbB2), HER3 (ErbB3), HER4 (ErbB4), and similar proteins. They are receptor PTKs (RTKs) containing an extracellular EGF-related li…	8.9	28.1 bits (63)	28.1	13.6201	6.4516	9.6774
Salmonella typhimurium (strain 14028s / SGSC 2262)	cd07838	Catalytic domain of Cyclin-Dependent protein Kinase 4 and 6-like Serine/Threonine Kinases. STKs catalyze the transfer of the gamma-phosphoryl group from ATP to serine/threonine residues on protein substrates. CDK4 and CDK6 partner with D-type cyclins to regulate the early G1 phase of the cell cycle. They are the first kinases activated by mitogenic signals to release cells from the G0 arrested st…	0.25	33.0 bits (76)	33	10.453	6.2718	8.7108
Salmonella typhimurium (strain 14028s / SGSC 2262)	cd14150	Catalytic domain of the Serine/Threonine Kinase, A-Raf (Rapidly Accelerated Fibrosarcoma) kinase. STKs catalyze the transfer of the gamma-phosphoryl group from ATP to serine/threonine residues on protein substrates. A-Raf cooperates with C-Raf in regulating ERK transient phosphorylation that is associated with cyclin D expression and cell cycle progression. Mice deficient in A-Raf are born alive …	3.1	29.6 bits (66)	29.6	13.5849	6.4151	8.6792
Salmonella typhimurium (strain 14028s / SGSC 2262)	cd06612	Catalytic domain of the Serine/Threonine Kinases, Mammalian STe20-like protein kinase 1 and 2. STKs catalyze the transfer of the gamma-phosphoryl group from ATP to serine/threonine residues on protein substrates. This subfamily is composed of MST1, MST2, and related proteins including Drosophila Hippo and Dictyostelium discoideum Krs1 (kinase responsive to stress 1). MST1/2 and Hippo are involved…	6.1	28.8 bits (65)	28.8	9.375	5.8594	7.8125
Salmonella typhimurium (strain 14028s / SGSC 2262)	cd07863	Catalytic domain of the Serine/Threonine Kinase, Cyclin-Dependent protein Kinase 4. STKs catalyze the transfer of the gamma-phosphoryl group from ATP to serine/threonine residues on protein substrates. CDK4 partners with all three D-type cyclins (D1, D2, and D3) and is also regulated by INK4 inhibitors. It is active towards the retinoblastoma (pRb) protein and plays a role in regulating the early…	2.7	29.9 bits (67)	29.9	10.0694	5.2083	7.6389
Salmonella typhimurium (strain 14028s / SGSC 2262)	cd05118	Catalytic domain of CMGC family Serine/Threonine Kinases. STKs catalyze the transfer of the gamma-phosphoryl group from ATP to serine/threonine residues on protein substrates. The CMGC family consists of Cyclin-Dependent protein Kinases (CDKs), Mitogen-activated protein kinases (MAPKs) such as Extracellular signal-regulated kinase (ERKs), c-Jun N-terminal kinases (JNKs), and p38, and other kinase…	3	29.5 bits (67)	29.5	15.6627	5.2209	7.2289
Salmonella typhimurium (strain 14028s / SGSC 2262)	cd14151	Catalytic domain of the Serine/Threonine Kinase, B-Raf (Rapidly Accelerated Fibrosarcoma) kinase. STKs catalyze the transfer of the gamma-phosphoryl group from ATP to serine/threonine residues on protein substrates. B-Raf activates ERK with the strongest magnitude, compared with other Raf kinases. Mice embryos deficient in B-Raf die around midgestation due to vascular hemorrhage caused by apoptot…	7.9	28.5 bits (63)	28.5	7.2993	4.7445	6.2044
Salmonella typhimurium (strain 14028s / SGSC 2262)	cd14062	Catalytic domain of the Serine/Threonine Kinases, Raf (Rapidly Accelerated Fibrosarcoma) kinases. STKs catalyze the transfer of the gamma-phosphoryl group from ATP to serine/threonine residues on protein substrates. Raf kinases act as mitogen-activated protein kinase kinase kinases (MAP3Ks, MKKKs, MAPKKKs), which phosphorylate and activate MAPK kinases (MAPKKs or MKKs or MAP2Ks), which in turn ph…	0.54	32.0 bits (73)	32	7.5099	5.1383	5.9289
Salmonella typhimurium (strain 14028s / SGSC 2262)	cd14066	Catalytic domain of the Serine/Threonine kinases, Interleukin-1 Receptor Associated Kinases and related STKs. STKs catalyze the transfer of the gamma-phosphoryl group from ATP to serine/threonine residues on protein substrates. IRAKs are involved in Toll-like receptor (TLR) and interleukin-1 (IL-1) signalling pathways, and are thus critical in regulating innate immune responses and inflammation. …	8.1	28.4 bits (64)	28.4	6.6176	4.0441	5.1471
Salmonella typhimurium (strain 14028s / SGSC 2262)	cd07845	Catalytic domain of the Serine/Threonine Kinase, Cyclin-Dependent protein Kinase 10. STKs catalyze the transfer of the gamma-phosphoryl group from ATP to serine/threonine residues on protein substrates. CDK10, also called PISSLRE, is essential for cell growth and proliferation, and acts through the G2/M phase of the cell cycle. CDK10 has also been identified as an important factor in endocrine th…	2.6	30.0 bits (68)	30	5.5016	3.8835	4.5307
Salmonella typhimurium (strain 14028s / SGSC 2262)	cd07829	Catalytic domain of Cyclin-Dependent protein Kinase-like Serine/Threonine Kinases. STKs catalyze the transfer of the gamma-phosphoryl group from ATP to serine/threonine residues on protein substrates. CDKs belong to a large family of STKs that are regulated by their cognate cyclins. Together, they are involved in the control of cell-cycle progression, transcription, and neuronal function. CDKs ar…	4.4	29.4 bits (67)	29.4	4.9645	2.8369	3.9007
O34105	sopB	PiPase. Both IpgD and SopB possess two domains in their C-terminal region that are conserved in mammalian PiPases bearing the consensus sequences FN(F/V)G(V/I)NE (motif 1) and CKSxKDRTxM (motif 2)	(Norris et al., 1998)
Organism	DomainID	FullName	Evalue	BitScore	Bits	CoveragePercent	IdentityPercent	SimilarityPercent
Salmonella dublin	cd09562	SAM domain of liprin-alpha1,2,3,4 proteins repeat 1. SAM (sterile alpha motif) domain repeat 1 of liprin-alpha1,2,3,4 proteins is a protein-protein interaction domain. Liprin-alpha proteins contain three copies (repeats) of SAM domain. They may form heterodimers with liprin-beta proteins through their SAM domains. Liprins were originally identified as LAR (leukocyte common antigen-related) transm…	1.5	29.1 bits (65)	29.1	45.0704	21.1268	29.5775
Salmonella dublin	PF13350	Tyrosine phosphatase family. This family is closely related to the pfam00102 and pfam00782 families.	2.5	29.8 bits (68)	29.8	15.2439	6.0976	9.1463
Salmonella dublin	COG2365	Protein tyrosine/serine phosphatase [Signal transduction mechanisms].	7.3	28.9 bits (65)	28.9	4.8193	2.8112	4.4177
P08538	yopH	protein tyrosine phosphatase (PTPase). The Nterminal region of YopH contains a phosphotyrosine-binding domain that directly targets host tyrosine phosphorylated proteins	Montagna et al., 2001; Ivanov et al., 2005
Organism	DomainID	FullName	Evalue	BitScore	Bits	CoveragePercent	IdentityPercent	SimilarityPercent
Yersinia pseudotuberculosis serotype I (strain IP32953)	PF00102	Protein-tyrosine phosphatase.	7e-39	142 bits (360)		100	28.0172	43.5345
Yersinia pseudotuberculosis serotype I (strain IP32953)	PS00383	This entry includes proteins of two subfamilies: Ser/Thr and Tyr dual specificity protein phosphatase and tyrosine specific protein phosphatase. Both of these subfamilies may also have inactive phosphatase domains, and dependent on the domain composition this loss of catalytic activity has different effects on protein function. Inactive single domain phosphatases can still specifically bind subst…	0	-	-	-	-	-
Yersinia pseudotuberculosis serotype I (strain IP32953)	cd00047	Protein tyrosine phosphatases (PTP) catalyze the dephosphorylation of phosphotyrosine peptides, they regulate phosphotyrosine levels in signal transduction pathways. The depth of the active site cleft renders the enzyme specific for phosphorylated Tyr (pTyr) residues, instead of pSer or pThr. This family has a distinctive active site signature motif, HCSAGxGRxG. Characterized as either transmembr…	1e-45	161 bits (409)		101.299	29.8701	43.7229
Yersinia pseudotuberculosis serotype I (strain IP32953)	PR00700	This entry represents the PTPase domain found in several tyrosine-specific protein phosphatases (PTPases).Structurally, all known receptor PTPases, are made up of a variable lengthextracellular domain, followed by a transmembrane region and a C-terminalcatalytic cytoplasmic domain. Some of the receptor PTPases contain fibronectintype III (FN-III) repeats, immunoglobulin-like domains, MAM domains …	2.37611e-12	-	-	-	-	-
Yersinia pseudotuberculosis serotype I (strain IP32953)	PF00782	Dual specificity phosphatase, catalytic domain. Ser/Thr and Tyr protein phosphatases. The enzyme's tertiary fold is highly similar to that of tyrosine-specific phosphatases, except for a "recognition" region.	0.003	37.7 bits (88)	37.7	32.8244	12.9771	20.6107
Yersinia pseudotuberculosis serotype I (strain IP32953)	cd00127	Dual specificity phosphatases (DSP), Ser/Thr and Tyr protein phosphatases. Structurally similar to tyrosine-specific phosphatases but with a shallower active site cleft and a distinctive active site signature motif, HCxxGxxR. Characterized as VHR- or Cdc25-like.	1.2	30.3 bits (69)	30.3	30.2158	10.0719	15.8273
Yersinia pseudotuberculosis serotype I (strain IP32953)	SM00195	Dual specificity phosphatase, catalytic domain.	0.0004	40.0 bits (94)	40	31.1594	12.3188	18.8406
Yersinia pseudotuberculosis serotype I (strain IP32953)	COG5599	Protein tyrosine phosphatase [Signal transduction mechanisms].	3e-09	57.9 bits (140)	57.9	84.106	19.8675	33.1126
Yersinia pseudotuberculosis serotype I (strain IP32953)	COG2453	Protein-tyrosine phosphatase [Signal transduction mechanisms].	1e-06	48.2 bits (115)	48.2	33.3333	8.8889	16.1111
Yersinia pseudotuberculosis serotype I (strain IP32953)	G3DSA:3.90.190.10	This entry represents a domain found in some protein-tyrosine phosphatases, including dual specificity phosphatases, myotubularin-like phosphatases , receptor-type tyrosine-protein phosphatases and non receptor-type tyrosine-protein phosphatases. This domain also shares structure similarity with the lipid phosphatase domain in tensin and tensin like proteins, such as cyclin G-associated kinase (G…	8.9e-47	-	-	-	-	-
Yersinia pseudotuberculosis serotype I (strain IP32953)	SSF52799	This entry represents a domain found in some protein-tyrosine phosphatases, including dual specificity phosphatases, myotubularin-like phosphatases , receptor-type tyrosine-protein phosphatases and non receptor-type tyrosine-protein phosphatases. This domain also shares structure similarity with the lipid phosphatase domain in tensin and tensin like proteins, such as cyclin G-associated kinase (G…	7.48e-48	-	-	-	-	-
P21454	spvB	ADP-ribosyltransferases	Tezcan-Merdol et al., 2001
Organism	DomainID	FullName	Evalue	BitScore	Bits	CoveragePercent	IdentityPercent	SimilarityPercent
Salmonella typhimurium	PF03496	ADP-ribosylation is a posttranslational modification of proteins involving the addition of one or more ADP-ribose moieties . These reactions are involved in cell signaling and the control of many cell processes, including DNA repair and apoptosis . This entry represents an ADP-ribosyltransferase domain found in various proteins, including viral toxins.	2.9e-14	-	-	82.3232	-	-
P31498	yopJ	cysteine protease, ubiquitin-like protein protease	Orth et al., 2000
Entry	Entry name	Protein names	Organism	DomainID	FullName	Evalue	BitScore	Bits	IdentityPercent	SimilarityPercent	GapPercent
Q07566	ipgD	a PiPase that dephosphorylates phosphatidylinositol-4,5-biphosphate to generate the novel lipid phosphatidylinositol 5-monophosphate	(Niebuhr et al., 2002)
Organism	DomainID	FullName	Evalue	BitScore	Bits	CoveragePercent	IdentityPercent	SimilarityPercent
Shigella flexneri	PRK15378	inositol phosphate phosphatase SopB, Provisional	0	792 bits (2047)		95.2128	43.2624	58.5106
Q5ZSQ3	drrA	guanine nucleotide exchange factors (GEFs)	Machner and Isberg, 2007
Organism	DomainID	FullName	Evalue	BitScore	Bits	CoveragePercent	IdentityPercent	SimilarityPercent
Legionella pneumophila subsp. pneumophila (strain Philadelphia 1 / ATCC 33152 / DSM 7513)	cd11689	guanine nucleotide-exchange factor domain of Legionella SidM/DrrA. Effector protein DrrA of Legionella pneumophila, an intracellular pathogen, is a potent guanine nucleotide-exchange factor (GEF) specific for the host Rab1 GTPase. It competes with endogenous exchange factors to recruit and activate Rab1 on plasma membrane-derived organelle, therefore effectively hijacking the host's vesicle traff…	1e-116	350 bits (898)		98.9305	95.7219	95.7219
Legionella pneumophila subsp. pneumophila (strain Philadelphia 1 / ATCC 33152 / DSM 7513)	cd07660	The Bin/Amphiphysin/Rvs (BAR) domain of Arfaptin. The BAR domain of Arfaptin-like proteins, also called the Arfaptin domain, is a dimerization and lipid binding module that can detect and drive membrane curvature. Arfaptins are ubiquitously expressed proteins implicated in mediating cross-talk between Rac, a member of the Rho family GTPases, and Arf (ADP-ribosylation factor) small GTPases. Arfapt…	4.8	29.2 bits (66)	29.2	41.791	8.9552	19.9005
Q5ZU30	setA	N-terminal glucosyltransferase domain and a C-terminal phosphatidylinositol 3-phosphate-binding domain	Jank et al. 2012
Organism	DomainID	FullName	Evalue	BitScore	Bits	CoveragePercent	IdentityPercent	SimilarityPercent
Legionella pneumophila subsp. pneumophila (strain Philadelphia 1 / ATCC 33152 / DSM 7513)	PLN03133	beta-1,3-galactosyltransferase, Provisional	2.1	31.3 bits (71)	31.3	11.9497	3.4591	5.5031
Legionella pneumophila subsp. pneumophila (strain Philadelphia 1 / ATCC 33152 / DSM 7513)	PF04488	Glycosyltransferase sugar-binding region containing DXD motif. The DXD motif is a short conserved motif found in many families of glycosyltransferases, which add a range of different sugars to other sugars, phosphates and proteins. DXD-containing glycosyltransferases all use nucleoside diphosphate sugars as donors and require divalent cations, usually manganese. The DXD motif is expected to play …	6e-06	45.8 bits (109)	45.8	100	21.5054	34.4086
Legionella pneumophila subsp. pneumophila (strain Philadelphia 1 / ATCC 33152 / DSM 7513)	SSF53448	This entry represents a domain with a Rossmann like fold and can be found in diverse glycosyltransferases. The biosynthesis of disaccharides, oligosaccharides and polysaccharides involves the action of hundreds of different glycosyltransferases. These enzymes catalyse the transfer of sugar moieties from activated donor molecules to specific acceptor molecules, forming glycosidic bonds. A classifi…	3e-52	-	-	-	-	-
Legionella pneumophila subsp. pneumophila (strain Philadelphia 1 / ATCC 33152 / DSM 7513)	PF04488	This entry represents those sugar-binding regions of glycosyltransferases that contain a DXD motif. The DXD motif is a short conserved motif found in many families of glycosyltransferases, which add a range of different sugars to other sugars, phosphates and proteins. DXD-containing glycosyltransferases all use nucleoside diphosphate sugars as donors and require divalent cations, usually manganes…	9.3e-10	-	-	112.903	-	-
Legionella pneumophila subsp. pneumophila (strain Philadelphia 1 / ATCC 33152 / DSM 7513)	cd09252	C-terminal domain of medium Mu3 subunit in adaptor protein (AP) complex AP-3. AP complexes participate in the formation of intracellular coated transport vesicles and select cargo molecules for incorporation into the coated vesicles in the late secretory and endocytic pathways. There are four AP complexes, AP-1, AP-2, AP-3, and AP-4, described in various eukaryotic organisms. Each AP complex cons…	2.7	30.2 bits (69)	30.2	17.9283	3.9841	7.5697
Q8RT31	ralF	guanine nucleotide exchange factors (GEFs)	Nagai et al., 2002
Organism	DomainID	FullName	Evalue	BitScore	Bits	CoveragePercent	IdentityPercent	SimilarityPercent
Legionella pneumophila	PLN03076	ARF guanine nucleotide exchange factor (ARF-GEF), Provisional	5e-40	153 bits (389)		10.3371	4.7191	6.3483
Legionella pneumophila	cd00171	Sec7 domain, Domain named after the S. cerevisiae SEC7 gene product. The Sec7 domain is the central domain of the guanine-nucleotide-exchange factors (GEFs) of the ADP-ribosylation factor family of small GTPases (ARFs) . It carries the exchange factor activity.	8e-60	194 bits (495)		100.54	45.9459	63.2432
Legionella pneumophila	PF01369	Sec7 domain. The Sec7 domain is a guanine-nucleotide-exchange-factor (GEF) for the pfam00025 family.	6e-67	213 bits (544)		100	45.7447	63.8298
Q8VSC3	ipaH9.8	variable N-terminal region containing LRRs and a highly conserved C-terminal region that contains the novel E3 ligase domain . An invariant cysteine within this region becomes exposed on an eight-residue loop that bears the conserved CxD motif with both the cysteine and the aspartic acid residues critical for E3 ligase activity .	(Singer et al., 2008)(Ashida et al., 2007) (Rohde et al., 2007; Singer et al., 2008)
Organism	DomainID	FullName	Evalue	BitScore	Bits	CoveragePercent	IdentityPercent	SimilarityPercent
Shigella flexneri	COG4886	Leucine-rich repeat (LRR) protein [Transcription].	4e-18	86.2 bits (213)	86.2	76.3959	15.2284	25.1269
Shigella flexneri	cd00116	Leucine-rich repeats (LRRs), ribonuclease inhibitor (RI)-like subfamily. LRRs are 20-29 residue sequence motifs present in many proteins that participate in protein-protein interactions and have different functions and cellular locations. LRRs correspond to structural units consisting of a beta strand (LxxLxLxxN/CxL conserved pattern) and an alpha helix. This alignment contains 12 strands corresp…	7.3	28.9 bits (65)	28.9	57.3668	14.4201	21.3166
Shigella flexneri	sd00033	leucine-rich repeats, ribonuclease inhibitor (RI)-like subfamily. A leucine-rich repeat (LRR) is a structural protein motif of 20-30 amino acids that is unusually rich in the hydrophobic amino acid leucine. The conserved eleven-residue sequence motif (LxxLxLxxN/CxL) within the LRRs corresponds to the beta-strand and adjacent loop regions, whereas the remaining parts of the repeats are variable. L…	2e-13	70.3 bits (173)	70.3	71.0084	23.9496	40.3361
Shigella flexneri	sd00031	leucine-rich repeats. A leucine-rich repeat (LRR) is a structural protein motif of 20-30 amino acids that is unusually rich in the hydrophobic amino acid leucine. The conserved eleven-residue sequence motif (LxxLxLxxN/CxL) within the LRRs corresponds to the beta-strand and adjacent loop regions, whereas the remaining parts of the repeats are variable. LRRs fold together to form a solenoid protein…	2e-07	50.2 bits (121)	50.2	83.6364	27.2727	52.7273
Shigella flexneri	sd00033	leucine-rich repeats, ribonuclease inhibitor (RI)-like subfamily. A leucine-rich repeat (LRR) is a structural protein motif of 20-30 amino acids that is unusually rich in the hydrophobic amino acid leucine. The conserved eleven-residue sequence motif (LxxLxLxxN/CxL) within the LRRs corresponds to the beta-strand and adjacent loop regions, whereas the remaining parts of the repeats are variable. L…	2e-10	61.0 bits (149)	61	61.7647	19.3277	31.9328
Shigella flexneri	sd00031	leucine-rich repeats. A leucine-rich repeat (LRR) is a structural protein motif of 20-30 amino acids that is unusually rich in the hydrophobic amino acid leucine. The conserved eleven-residue sequence motif (LxxLxLxxN/CxL) within the LRRs corresponds to the beta-strand and adjacent loop regions, whereas the remaining parts of the repeats are variable. LRRs fold together to form a solenoid protein…	1e-06	47.5 bits (114)	47.5	84.5455	28.1818	51.8182
Shigella flexneri	sd00033	leucine-rich repeats, ribonuclease inhibitor (RI)-like subfamily. A leucine-rich repeat (LRR) is a structural protein motif of 20-30 amino acids that is unusually rich in the hydrophobic amino acid leucine. The conserved eleven-residue sequence motif (LxxLxLxxN/CxL) within the LRRs corresponds to the beta-strand and adjacent loop regions, whereas the remaining parts of the repeats are variable. L…	8e-06	47.1 bits (113)	47.1	46.2185	13.8655	22.6891
Shigella flexneri	sd00033	leucine-rich repeats, ribonuclease inhibitor (RI)-like subfamily. A leucine-rich repeat (LRR) is a structural protein motif of 20-30 amino acids that is unusually rich in the hydrophobic amino acid leucine. The conserved eleven-residue sequence motif (LxxLxLxxN/CxL) within the LRRs corresponds to the beta-strand and adjacent loop regions, whereas the remaining parts of the repeats are variable. L…	7e-14	71.4 bits (176)	71.4	70.1681	21.0084	37.8151
Shigella flexneri	sd00031	leucine-rich repeats. A leucine-rich repeat (LRR) is a structural protein motif of 20-30 amino acids that is unusually rich in the hydrophobic amino acid leucine. The conserved eleven-residue sequence motif (LxxLxLxxN/CxL) within the LRRs corresponds to the beta-strand and adjacent loop regions, whereas the remaining parts of the repeats are variable. LRRs fold together to form a solenoid protein…	4e-07	49.0 bits (118)	49	88.1818	26.3636	49.0909
Shigella flexneri	cd01453	Transcription factors IIH type: TFIIH is a multiprotein complex that is one of the five general transcription factors that binds RNA polymerase II holoenzyme. Orthologues of these genes are found in all completed eukaryotic genomes and all these proteins contain a VWA domain. The p44 subunit of TFIIH functions as a DNA helicase in RNA polymerase II transcription initiation and DNA repair, and its…	2.7	29.6 bits (67)	29.6	36.612	8.7432	19.1257
Q8ZNR3	sopA	homology to eukaryotic HECT E3 ligases, it has a highly conserved C-terminal Lx4TC motif that is found in the active site of all HECT E3 ligase domains	Zhang et al., 2006
Organism	DomainID	FullName	Evalue	BitScore	Bits	CoveragePercent	IdentityPercent	SimilarityPercent
