# Supplementary material for: A systematic analysis of the RNA-targeting potential of secreted bacterial effector proteins
Source: Sci Rep. 2017 Aug 24;7:9328. doi: 10.1038/s41598-017-09527-0 (PMC5570926; doi:10.1038/s41598-017-09527-0)
Supplement: Supplementary file 4 — Supplementary Table S4 [file 41598_2017_9527_MOESM4_ESM.xls]

## Sheet: RBDs_name
		Table S4. Classical and non-classical RBDs
		Classical RBDs	non-classical RBDs
		Domain (Pfam-nomenclature)	Description	Source
		RRM	RNA recognition motif, single-strand RNA (ssRNA)-binding	(5) (6) (8)
		RG/RGG	RG/RGG box repeats are arginine glycine rich low complexity regions, may bind RNA or act as protein-protein interaction domains in shuttling
		DEAD	DEAD and DEAH box helicase motif, unwinds RNA (and DNA)
		zf-CCCH	Zinc finger motif type C-x8-C-x5-C-x3-H, ssRNA-binding
		KH	KH-homology domain, ssRNA-binding
		GTP_EFTU,	GTP-elongation factor family, proteins usually consist of 3 structural domains, 2 oligonucleotide binding domains (D2 and D3) and a GTP-binding domain
		GTP_EFTU_D2,
		GTP_EFTU_D3
		dsrm	Double-stranded RNA binding motif
		zf-CCHC	Zinc knuckle, C-x2-C-x4-H-x4-C, ssRNA-binding
		LSM	Like Sm domain is found in snRNP complexes, bind A/U rich regions
		OB_NTP_bind	Oligonucleotide/oligosaccharide-binding (OB)-fold, found in DEAD-box helicases in association with HA2 domain, regulates helicase activity through RNA binding
		HA2	Helicase-associated domain, found in RNA helicases
		G-patch	G-patch domain, ~48 amino acids with 6 conserved glycines, found in RBPs
		IBN_N	Importin-beta N-terminal domain, RNA transport or RBP transport proteins
		SAP	(SAF-A/B, Acinus and PIAS) motif, RNA/DNA-binding domain
		TUDOR	Tudor domain, found in Tudor proteins, Tudor proteins are in complexes with RBPs
		RnaseA	RNase A domain, ssRNA endonuclease
		zf-C2H2_jaz	JAZ dsRNA-binding protein zinc-fingers, dsRNA-binding
		MMR_HSR1	50S ribosome-binding GTPase domain, found in RBPs
		KOW	KOW (Kyprides, Ouzounis, Woese) motif, found in a variety of ribosomal proteins
		RNase_T	RNase T ssRNA exonuclease domain
		MIF4G	MIF4G (Middle domain of eukaryotic initiation factor 4G (eIF4G)), RNA- (and DNA-) binding
		zf-RanBP	RNA-binding Ran-binding-protein-like zinc finger
		NTF2	Nuclear transport factor 2 (NTF2) domain, found in RNA export factors
		PAZ	Piwi Argonaut and Zwille (PAZ) domain, posttranscriptional silencing domain, binds siRNAs
		RBM1CTR	C-terminal region found in hnRNPs
		PAM2	PABP-interacting motif PAM2, found in RBPs
		Xpo1	exportin 1 domain, RNA transport or RBP transport proteins
		S1	S1 ssRNA-binding domain
		HGTP_anticodon	Anticodon binding domain, found in aminoacyl-tRNA synthetases
		tRNA-synt_2b	tRNA synthetase class II core domain (G, H, P, S and T), core catalytic domain of tRNA synthetases
		Piwi	Piwi domain (P-element induced wimpy testis), posttranscriptional silencing domain, dsRNA guide hydrolysis of ssRNA
		CSD	cold-shock domain, ssRNA/ssDNA binding
		Ribosomal_L7Ae	domain found in ribosomal proteins L7Ae/L30e/S12e/Gadd45
		RNase_Zc3h12a	ssRNA endonuclease domain found in Zc3h12a proteins, member of the NYN domain family
		Anticodon_1	tRNA anticodon-binding domain, found in tRNA synthetases
		R3H	R3H domain, R-x3-H conserved core, binds ssRNA/ssDNA
		La
		PUF
		PUA
		ZnFC2HC		(4)
		SWAP
		RAP
		pumilio
		Ribosomal		(7)
		MMR_HSR1
		Brix
		WD40
		Nop
		YTH
		zf-CCHC
		LSM
		PurA
		RNase_PH
		RNase_PH_C
		S4
		GTP_EFTU_D2
		GTP_EFTU
		Nol1_Nop2_Fmu
		R3H
		RNase_T
		MIF4G
		Btz
		Helicase_RecD
		RNase_P_p30
		SURF6
		UPF1_Zn_bind
		SAP
		eRF1_3
		Fibrillarin
		Gar1
		HABP4_PAI-RBP1
		S10_plectin
		TruD
		XRN_N
		THUMP
		RNB
		RrnaAD
		Tap-RNA_bind
		tRNA-synt_1b
		APOBEC_N
		Surp
		PAP_assoc
		PAZ
		Piwi
		zf-C2H2
		zf-C3HC4
		Alba
		FtsJ
		Pept_tRNA_hydro
		PseudoU_synth_1
		PseudoU_synth_2
		RNA_bind
		RNase_P_pop3
		RTC
		RTC_insert
		SAM
		SpoU_sub_bind
		SpoU_sub_bind
		SRP14
		SRP72
		TRM
		tRNA_anti
		tRNA_m1G_MT
		tRNA_U5-meth_tr
		tRNA-synt_2
		TROVE
		TrpBP
		TruB_N
		zf-RNPHF
		Helicase_C
