# Supplementary material for: A systematic analysis of the RNA-targeting potential of secreted bacterial effector proteins
Source: Sci Rep. 2017 Aug 24;7:9328. doi: 10.1038/s41598-017-09527-0 (PMC5570926; doi:10.1038/s41598-017-09527-0)
Supplement: Supplementary file 5 — Supplementary Table S5 [file 41598_2017_9527_MOESM5_ESM.xls]

## Sheet: Sheet1
Table S5. Predictions results of 1022 effectors
Protein ID	Gene	Protein name	Locus tag	Species	Ontology	Kegg	Consortia	Consortia ID	Original ID	Short name	Fullname	Expect	RBD_type	Selection_keyword	%similarity	%coverage
Q5ZRE6	lpg2936	Ribosomal RNA small subunit methyltransferase E	lpg29362	Legionella pneumophila subsp. pneumophila (strain Philadelphia 1 / ATCC 33152 / DSM 7513)	GO:0008168->F:methyltransferase activity,GO:0006364->P:rRNA processing,GO:0005737->C:cytoplasm	lpn:lpg2936	INTERPRO	IPR006700	PF04452	RNA methyltransferase	Methyltransferases (Mtases) are responsible for the transfer of methyl groups between two molecules. The transfer of the methyl group from the ubiquitous S-adenosyl-L-methionine (AdoMet) to either nitrogen, oxygen or carbon atoms is frequently employed in diverse organisms. The reaction is catalyzed by Mtases and modifies DNA, RNA, proteins or small molecules, such as catechol, for regulatory pur…	2.2e-72			-	-
Q5ZU46	lpg1962	Peptidyl-prolyl cis-trans isomerase	lpg19622	Legionella pneumophila subsp. pneumophila (strain Philadelphia 1 / ATCC 33152 / DSM 7513)	GO:0006457->P:protein folding,GO:0003755->F:peptidyl-prolyl cis-trans isomerase activity	lpn:lpg1962	INTERPRO	IPR024936	PIRSF001467		Cyclophilins exhibit peptidyl-prolyl cis-trans isomerase (PPIase) activity , accelerating protein folding by catalysing the cis-trans isomerisation of proline imidic peptide bonds in oligopeptides . They also have protein chaperone-like functions and are the major high-affinity binding proteins for the immunosuppressive drug cyclosporin A (CSA) in vertebrates .Cyclophilins are found in all prokar…	9e-72			-	-
Q5ZRE6	lpg2936	Ribosomal RNA small subunit methyltransferase E	lpg29362	Legionella pneumophila subsp. pneumophila (strain Philadelphia 1 / ATCC 33152 / DSM 7513)	GO:0008168->F:methyltransferase activity,GO:0006364->P:rRNA processing,GO:0005737->C:cytoplasm	lpn:lpg2936	INTERPRO	IPR006700	TIGR00046	TIGR00046: RNA methyltransferase, RsmE family	Methyltransferases (Mtases) are responsible for the transfer of methyl groups between two molecules. The transfer of the methyl group from the ubiquitous S-adenosyl-L-methionine (AdoMet) to either nitrogen, oxygen or carbon atoms is frequently employed in diverse organisms. The reaction is catalyzed by Mtases and modifies DNA, RNA, proteins or small molecules, such as catechol, for regulatory pur…	2.9e-68			-	-
Q5ZRE6	lpg2936	Ribosomal RNA small subunit methyltransferase E	lpg29362	Legionella pneumophila subsp. pneumophila (strain Philadelphia 1 / ATCC 33152 / DSM 7513)	GO:0008168->F:methyltransferase activity,GO:0006364->P:rRNA processing,GO:0005737->C:cytoplasm	lpn:lpg2936	INTERPRO	IPR006700	PIRSF015601		Methyltransferases (Mtases) are responsible for the transfer of methyl groups between two molecules. The transfer of the methyl group from the ubiquitous S-adenosyl-L-methionine (AdoMet) to either nitrogen, oxygen or carbon atoms is frequently employed in diverse organisms. The reaction is catalyzed by Mtases and modifies DNA, RNA, proteins or small molecules, such as catechol, for regulatory pur…	1.1e-63			-	-
Q5ZU46	lpg1962	Peptidyl-prolyl cis-trans isomerase	lpg19622	Legionella pneumophila subsp. pneumophila (strain Philadelphia 1 / ATCC 33152 / DSM 7513)	GO:0006457->P:protein folding,GO:0003755->F:peptidyl-prolyl cis-trans isomerase activity	lpn:lpg1962	INTERPRO	IPR029000	G3DSA:2.40.100.10		This entry represents a beta-barrel domain that constitutes the core of cyclophilin-type peptidyl-prolyl cis-trans isomerases () and can also be found in the C-terminal of some bacterial uncharacterised proteins, such as PH0987 from Pyrococcus horikoshii () andfrom Bacillus cereus.	1.4e-63			-	-
Q5ZU46	lpg1962	Peptidyl-prolyl cis-trans isomerase	lpg19622	Legionella pneumophila subsp. pneumophila (strain Philadelphia 1 / ATCC 33152 / DSM 7513)	GO:0006457->P:protein folding,GO:0003755->F:peptidyl-prolyl cis-trans isomerase activity	lpn:lpg1962	INTERPRO	IPR029000	SSF50891		This entry represents a beta-barrel domain that constitutes the core of cyclophilin-type peptidyl-prolyl cis-trans isomerases () and can also be found in the C-terminal of some bacterial uncharacterised proteins, such as PH0987 from Pyrococcus horikoshii () andfrom Bacillus cereus.	4.82e-63			-	-
Q5ZRE6	lpg2936	Ribosomal RNA small subunit methyltransferase E	lpg29362	Legionella pneumophila subsp. pneumophila (strain Philadelphia 1 / ATCC 33152 / DSM 7513)	GO:0008168->F:methyltransferase activity,GO:0006364->P:rRNA processing,GO:0005737->C:cytoplasm	lpn:lpg2936	INTERPRO	IPR029026	G3DSA:3.40.1280.10		This entry represents the N-terminal domain of the tRNA (guanine-N1-)-methyltransferase. This domain forms a alpha/beta knot structure that is extremely rare in protein structures as it poses a folding problem . This domain can also be found in the SPOUT superfamily members, including tRNA:Gm18 MTase TrmH .	6.4e-59			-	-
Q5ZRE6	lpg2936	Ribosomal RNA small subunit methyltransferase E	lpg29362	Legionella pneumophila subsp. pneumophila (strain Philadelphia 1 / ATCC 33152 / DSM 7513)	GO:0008168->F:methyltransferase activity,GO:0006364->P:rRNA processing,GO:0005737->C:cytoplasm	lpn:lpg2936	INTERPRO	IPR029028	SSF75217		This entry represents a alpha/beta knot structural domain that can be found in many RNA methyltransferases, including members from the SPOUT superfamily, EMG1/NEP1 methyltransferases and SAM-dependent RNA methyltransferases. The alpha/beta knot structure is extremely rare in protein structures as it poses a folding problem .	9.59e-53			-	-
Q5ZU46	lpg1962	Peptidyl-prolyl cis-trans isomerase	lpg19622	Legionella pneumophila subsp. pneumophila (strain Philadelphia 1 / ATCC 33152 / DSM 7513)	GO:0006457->P:protein folding,GO:0003755->F:peptidyl-prolyl cis-trans isomerase activity	lpn:lpg1962	INTERPRO	IPR002130	PF00160	Cyclophilin type peptidyl-prolyl cis-trans isomerase/CLD	Cyclophilins exhibit peptidyl-prolyl cis-trans isomerase (PPIase) activity , accelerating protein folding by catalysing the cis-trans isomerisation of proline imidic peptide bonds in oligopeptides . They also have protein chaperone-like functions and are the major high-affinity binding proteins for the immunosuppressive drug cyclosporin A (CSA) in vertebrates .Cyclophilins are found in all prokar…	4.3e-48			-	-
Q5ZU46	lpg1962	Peptidyl-prolyl cis-trans isomerase	lpg19622	Legionella pneumophila subsp. pneumophila (strain Philadelphia 1 / ATCC 33152 / DSM 7513)	GO:0006457->P:protein folding,GO:0003755->F:peptidyl-prolyl cis-trans isomerase activity	lpn:lpg1962	INTERPRO	IPR002130	PR00153	Cyclophilin peptidyl-prolyl cis-trans isomerase signature	Cyclophilins exhibit peptidyl-prolyl cis-trans isomerase (PPIase) activity , accelerating protein folding by catalysing the cis-trans isomerisation of proline imidic peptide bonds in oligopeptides . They also have protein chaperone-like functions and are the major high-affinity binding proteins for the immunosuppressive drug cyclosporin A (CSA) in vertebrates .Cyclophilins are found in all prokar…	8.7997e-29			-	-
Q5ZU46	lpg1962	Peptidyl-prolyl cis-trans isomerase	lpg19622	Legionella pneumophila subsp. pneumophila (strain Philadelphia 1 / ATCC 33152 / DSM 7513)	GO:0006457->P:protein folding,GO:0003755->F:peptidyl-prolyl cis-trans isomerase activity	lpn:lpg1962	INTERPRO	IPR002130	PR00153	Cyclophilin peptidyl-prolyl cis-trans isomerase signature	Cyclophilins exhibit peptidyl-prolyl cis-trans isomerase (PPIase) activity , accelerating protein folding by catalysing the cis-trans isomerisation of proline imidic peptide bonds in oligopeptides . They also have protein chaperone-like functions and are the major high-affinity binding proteins for the immunosuppressive drug cyclosporin A (CSA) in vertebrates .Cyclophilins are found in all prokar…	8.7997e-29			-	-
Q5ZU46	lpg1962	Peptidyl-prolyl cis-trans isomerase	lpg19622	Legionella pneumophila subsp. pneumophila (strain Philadelphia 1 / ATCC 33152 / DSM 7513)	GO:0006457->P:protein folding,GO:0003755->F:peptidyl-prolyl cis-trans isomerase activity	lpn:lpg1962	INTERPRO	IPR002130	PR00153	Cyclophilin peptidyl-prolyl cis-trans isomerase signature	Cyclophilins exhibit peptidyl-prolyl cis-trans isomerase (PPIase) activity , accelerating protein folding by catalysing the cis-trans isomerisation of proline imidic peptide bonds in oligopeptides . They also have protein chaperone-like functions and are the major high-affinity binding proteins for the immunosuppressive drug cyclosporin A (CSA) in vertebrates .Cyclophilins are found in all prokar…	8.7997e-29			-	-
Q5ZU46	lpg1962	Peptidyl-prolyl cis-trans isomerase	lpg19622	Legionella pneumophila subsp. pneumophila (strain Philadelphia 1 / ATCC 33152 / DSM 7513)	GO:0006457->P:protein folding,GO:0003755->F:peptidyl-prolyl cis-trans isomerase activity	lpn:lpg1962	INTERPRO	IPR002130	PR00153	Cyclophilin peptidyl-prolyl cis-trans isomerase signature	Cyclophilins exhibit peptidyl-prolyl cis-trans isomerase (PPIase) activity , accelerating protein folding by catalysing the cis-trans isomerisation of proline imidic peptide bonds in oligopeptides . They also have protein chaperone-like functions and are the major high-affinity binding proteins for the immunosuppressive drug cyclosporin A (CSA) in vertebrates .Cyclophilins are found in all prokar…	8.7997e-29			-	-
Q5ZU46	lpg1962	Peptidyl-prolyl cis-trans isomerase	lpg19622	Legionella pneumophila subsp. pneumophila (strain Philadelphia 1 / ATCC 33152 / DSM 7513)	GO:0006457->P:protein folding,GO:0003755->F:peptidyl-prolyl cis-trans isomerase activity	lpn:lpg1962	INTERPRO	IPR002130	PR00153	Cyclophilin peptidyl-prolyl cis-trans isomerase signature	Cyclophilins exhibit peptidyl-prolyl cis-trans isomerase (PPIase) activity , accelerating protein folding by catalysing the cis-trans isomerisation of proline imidic peptide bonds in oligopeptides . They also have protein chaperone-like functions and are the major high-affinity binding proteins for the immunosuppressive drug cyclosporin A (CSA) in vertebrates .Cyclophilins are found in all prokar…	8.7997e-29			-	-
Q5ZUS4	legAS4	Eukaryotic huntingtin interacting protein B	lpg1718	Legionella pneumophila subsp. pneumophila (strain Philadelphia 1 / ATCC 33152 / DSM 7513)	GO	lpn:lpg1718	INTERPRO	IPR001214	PF00856	SET domain	The SET domain is a 130 to 140 amino acid, evolutionary well conserved sequence motif that was initially characterised in the Drosophila proteins Su(var)3-9, Enhancer-of-zeste and Trithorax. In addition to these chromosomal proteins modulating gene activities and/or chromatin structure, the SET domain is found in proteins of diverse functions ranging from yeast to mammals, but also including some…	3.6e-18			-	-
Q5ZUS4	legAS4	Eukaryotic huntingtin interacting protein B	lpg1718	Legionella pneumophila subsp. pneumophila (strain Philadelphia 1 / ATCC 33152 / DSM 7513)	GO	lpn:lpg1718	INTERPRO	IPR001214	SM00317	SET (Su(var)3-9, Enhancer-of-zeste, Trithorax) domain	The SET domain is a 130 to 140 amino acid, evolutionary well conserved sequence motif that was initially characterised in the Drosophila proteins Su(var)3-9, Enhancer-of-zeste and Trithorax. In addition to these chromosomal proteins modulating gene activities and/or chromatin structure, the SET domain is found in proteins of diverse functions ranging from yeast to mammals, but also including some…	9.4e-16			-	-
Q5ZRQ0	lubX	E3 ubiquitin-protein ligase LubX	lpg2830	Legionella pneumophila subsp. pneumophila (strain Philadelphia 1 / ATCC 33152 / DSM 7513)	GO:0016874->F:ligase activity,GO:0005576->C:extracellular region,GO:0004842->F:ubiquitin-protein transferase activity,GO:0009405->P:pathogenesis,GO:0043657->C:host cell,GO:0016567->P:protein ubiquitination	lpn:lpg2830	INTERPRO	IPR013083	G3DSA:3.30.40.10	GO	Zinc finger (Znf) domains are relatively small protein motifs which contain multiple finger-like protrusions that make tandem contacts with their target molecule. Some of these domains bind zinc, but many do not, instead binding other metals such as iron, or no metal at all. For example, some family members form salt bridges to stabilise the finger-like folds. They were first identified as a DNA-…	2.9e-15			-	-
Q5ZRE6	lpg2936	Ribosomal RNA small subunit methyltransferase E	lpg29362	Legionella pneumophila subsp. pneumophila (strain Philadelphia 1 / ATCC 33152 / DSM 7513)	GO:0008168->F:methyltransferase activity,GO:0006364->P:rRNA processing,GO:0005737->C:cytoplasm	lpn:lpg2936	INTERPRO	IPR015947	SSF88697		This entry represents domains with a PUA-like structure, consisting of a pseudo-barrel composed of mixed folded sheets of five strands. This structural motif is found in:PUA-containing proteins. The N-terminal of ATP sulphurylases, which contains extra structures, some similar to the PK beta-barrel domain . Several bacterial hypothetical proteins, such as the N-terminal domain of YggJ .The PUA (P…	1.07e-14			-	-
D0ZVG2	sspH1	E3 ubiquitin-protein ligase SspH1	STM14_1483	Salmonella typhimurium (strain 14028s / SGSC 2262)	GO:0016874->F:ligase activity,GO:0004842->F:ubiquitin-protein transferase activity,GO:0030430->C:host cell cytoplasm,GO:0009405->P:pathogenesis,GO:0042025->C:host cell nucleus,GO:0030254->P:protein secretion by the type III secretion system,GO:0016567->P:	None	INTERPRO	IPR001611	PF00560	Leucine Rich Repeat	Leucine-rich repeats (LRR) consist of 2-45 motifs of 20-30 amino acids in length that generally folds into an arc or horseshoe shape . LRRs occur in proteins ranging from viruses to eukaryotes, and appear to provide a structural framework for the formation of protein-protein interactions .Proteins containing LRRs include tyrosine kinase receptors, cell-adhesion molecules, virulence factors, and e…	0.022			-	-
I6BZV1	IpaH3	E3 ubiquitin-protein ligase ipaH3	SFCCH060_1515	Shigella flexneri CCH060	GO:0016874->F:ligase activity,GO:0004842->F:ubiquitin-protein transferase activity	None	INTERPRO	IPR001611	PF13504	Leucine rich repeat	Leucine-rich repeats (LRR) consist of 2-45 motifs of 20-30 amino acids in length that generally folds into an arc or horseshoe shape . LRRs occur in proteins ranging from viruses to eukaryotes, and appear to provide a structural framework for the formation of protein-protein interactions .Proteins containing LRRs include tyrosine kinase receptors, cell-adhesion molecules, virulence factors, and e…	0.15			-	-
E1WC83	sspH2	Type III secretion system effector protein-E3 Ubiquitin ligase	SL1344_2217	Salmonella typhimurium (strain SL1344)	GO:0016874->F:ligase activity,GO:0004842->F:ubiquitin-protein transferase activity	None	INTERPRO	IPR001611	PF13504	Leucine rich repeat	Leucine-rich repeats (LRR) consist of 2-45 motifs of 20-30 amino acids in length that generally folds into an arc or horseshoe shape . LRRs occur in proteins ranging from viruses to eukaryotes, and appear to provide a structural framework for the formation of protein-protein interactions .Proteins containing LRRs include tyrosine kinase receptors, cell-adhesion molecules, virulence factors, and e…	0.19			-	-
E1WC83	sspH2	Type III secretion system effector protein-E3 Ubiquitin ligase	SL1344_2217	Salmonella typhimurium (strain SL1344)	GO:0016874->F:ligase activity,GO:0004842->F:ubiquitin-protein transferase activity	None	INTERPRO	IPR001611	PF13504	Leucine rich repeat	Leucine-rich repeats (LRR) consist of 2-45 motifs of 20-30 amino acids in length that generally folds into an arc or horseshoe shape . LRRs occur in proteins ranging from viruses to eukaryotes, and appear to provide a structural framework for the formation of protein-protein interactions .Proteins containing LRRs include tyrosine kinase receptors, cell-adhesion molecules, virulence factors, and e…	0.29			-	-
E1WC83	sspH2	Type III secretion system effector protein-E3 Ubiquitin ligase	SL1344_2217	Salmonella typhimurium (strain SL1344)	GO:0016874->F:ligase activity,GO:0004842->F:ubiquitin-protein transferase activity	None	INTERPRO	IPR001611	PF13504	Leucine rich repeat	Leucine-rich repeats (LRR) consist of 2-45 motifs of 20-30 amino acids in length that generally folds into an arc or horseshoe shape . LRRs occur in proteins ranging from viruses to eukaryotes, and appear to provide a structural framework for the formation of protein-protein interactions .Proteins containing LRRs include tyrosine kinase receptors, cell-adhesion molecules, virulence factors, and e…	0.37			-	-
D0JM81	yopM	Secreted effector protein	YPD4_pCD0015	Yersinia pestis (strain D106004)	Column1	ypd:YPD4_pCD0015	INTERPRO	IPR001611	PF00560	Leucine Rich Repeat	Leucine-rich repeats (LRR) consist of 2-45 motifs of 20-30 amino acids in length that generally folds into an arc or horseshoe shape . LRRs occur in proteins ranging from viruses to eukaryotes, and appear to provide a structural framework for the formation of protein-protein interactions .Proteins containing LRRs include tyrosine kinase receptors, cell-adhesion molecules, virulence factors, and e…	0.83			-	-
E1W9T7	slrP	Type III secretion system effector protein, leucine rich repeat-Acts as a ubiquitin ligase for thioredoxin. Also targets the ERdj3 chaperone of mammalian cells	SL1344_0776	Salmonella typhimurium (strain SL1344)	GO:0016874->F:ligase activity,GO:0004842->F:ubiquitin-protein transferase activity	None	INTERPRO	IPR001611	PF00560	Leucine Rich Repeat	Leucine-rich repeats (LRR) consist of 2-45 motifs of 20-30 amino acids in length that generally folds into an arc or horseshoe shape . LRRs occur in proteins ranging from viruses to eukaryotes, and appear to provide a structural framework for the formation of protein-protein interactions .Proteins containing LRRs include tyrosine kinase receptors, cell-adhesion molecules, virulence factors, and e…	0.83			-	-
D0JM81	yopM	Secreted effector protein	YPD4_pCD0015	Yersinia pestis (strain D106004)	Column1	ypd:YPD4_pCD0015	INTERPRO	IPR001611	PF13504	Leucine rich repeat	Leucine-rich repeats (LRR) consist of 2-45 motifs of 20-30 amino acids in length that generally folds into an arc or horseshoe shape . LRRs occur in proteins ranging from viruses to eukaryotes, and appear to provide a structural framework for the formation of protein-protein interactions .Proteins containing LRRs include tyrosine kinase receptors, cell-adhesion molecules, virulence factors, and e…	1.3			-	-
E1WC83	sspH2	Type III secretion system effector protein-E3 Ubiquitin ligase	SL1344_2217	Salmonella typhimurium (strain SL1344)	GO:0016874->F:ligase activity,GO:0004842->F:ubiquitin-protein transferase activity	None	INTERPRO	IPR001611	PF13504	Leucine rich repeat	Leucine-rich repeats (LRR) consist of 2-45 motifs of 20-30 amino acids in length that generally folds into an arc or horseshoe shape . LRRs occur in proteins ranging from viruses to eukaryotes, and appear to provide a structural framework for the formation of protein-protein interactions .Proteins containing LRRs include tyrosine kinase receptors, cell-adhesion molecules, virulence factors, and e…	1.4			-	-
D0JM81	yopM	Secreted effector protein	YPD4_pCD0015	Yersinia pestis (strain D106004)	Column1	ypd:YPD4_pCD0015	INTERPRO	IPR001611	PF13504	Leucine rich repeat	Leucine-rich repeats (LRR) consist of 2-45 motifs of 20-30 amino acids in length that generally folds into an arc or horseshoe shape . LRRs occur in proteins ranging from viruses to eukaryotes, and appear to provide a structural framework for the formation of protein-protein interactions .Proteins containing LRRs include tyrosine kinase receptors, cell-adhesion molecules, virulence factors, and e…	1.8			-	-
D0ZVG2	sspH1	E3 ubiquitin-protein ligase SspH1	STM14_1483	Salmonella typhimurium (strain 14028s / SGSC 2262)	GO:0016874->F:ligase activity,GO:0004842->F:ubiquitin-protein transferase activity,GO:0030430->C:host cell cytoplasm,GO:0009405->P:pathogenesis,GO:0042025->C:host cell nucleus,GO:0030254->P:protein secretion by the type III secretion system,GO:0016567->P:	None	INTERPRO	IPR001611	PF13504	Leucine rich repeat	Leucine-rich repeats (LRR) consist of 2-45 motifs of 20-30 amino acids in length that generally folds into an arc or horseshoe shape . LRRs occur in proteins ranging from viruses to eukaryotes, and appear to provide a structural framework for the formation of protein-protein interactions .Proteins containing LRRs include tyrosine kinase receptors, cell-adhesion molecules, virulence factors, and e…	1.9			-	-
E1W9T7	slrP	Type III secretion system effector protein, leucine rich repeat-Acts as a ubiquitin ligase for thioredoxin. Also targets the ERdj3 chaperone of mammalian cells	SL1344_0776	Salmonella typhimurium (strain SL1344)	GO:0016874->F:ligase activity,GO:0004842->F:ubiquitin-protein transferase activity	None	INTERPRO	IPR001611	PS51450	Leucine-rich repeat profile.	Leucine-rich repeats (LRR) consist of 2-45 motifs of 20-30 amino acids in length that generally folds into an arc or horseshoe shape . LRRs occur in proteins ranging from viruses to eukaryotes, and appear to provide a structural framework for the formation of protein-protein interactions .Proteins containing LRRs include tyrosine kinase receptors, cell-adhesion molecules, virulence factors, and e…	4.516			-	-
E1WC83	sspH2	Type III secretion system effector protein-E3 Ubiquitin ligase	SL1344_2217	Salmonella typhimurium (strain SL1344)	GO:0016874->F:ligase activity,GO:0004842->F:ubiquitin-protein transferase activity	None	INTERPRO	IPR001611	PS51450	Leucine-rich repeat profile.	Leucine-rich repeats (LRR) consist of 2-45 motifs of 20-30 amino acids in length that generally folds into an arc or horseshoe shape . LRRs occur in proteins ranging from viruses to eukaryotes, and appear to provide a structural framework for the formation of protein-protein interactions .Proteins containing LRRs include tyrosine kinase receptors, cell-adhesion molecules, virulence factors, and e…	4.77			-	-
I6BZV1	IpaH3	E3 ubiquitin-protein ligase ipaH3	SFCCH060_1515	Shigella flexneri CCH060	GO:0016874->F:ligase activity,GO:0004842->F:ubiquitin-protein transferase activity	None	INTERPRO	IPR001611	PS51450	Leucine-rich repeat profile.	Leucine-rich repeats (LRR) consist of 2-45 motifs of 20-30 amino acids in length that generally folds into an arc or horseshoe shape . LRRs occur in proteins ranging from viruses to eukaryotes, and appear to provide a structural framework for the formation of protein-protein interactions .Proteins containing LRRs include tyrosine kinase receptors, cell-adhesion molecules, virulence factors, and e…	4.793			-	-
D0JM81	yopM	Secreted effector protein	YPD4_pCD0015	Yersinia pestis (strain D106004)	Column1	ypd:YPD4_pCD0015	INTERPRO	IPR001611	PS51450	Leucine-rich repeat profile.	Leucine-rich repeats (LRR) consist of 2-45 motifs of 20-30 amino acids in length that generally folds into an arc or horseshoe shape . LRRs occur in proteins ranging from viruses to eukaryotes, and appear to provide a structural framework for the formation of protein-protein interactions .Proteins containing LRRs include tyrosine kinase receptors, cell-adhesion molecules, virulence factors, and e…	5.332			-	-
E1WC83	sspH2	Type III secretion system effector protein-E3 Ubiquitin ligase	SL1344_2217	Salmonella typhimurium (strain SL1344)	GO:0016874->F:ligase activity,GO:0004842->F:ubiquitin-protein transferase activity	None	INTERPRO	IPR001611	PS51450	Leucine-rich repeat profile.	Leucine-rich repeats (LRR) consist of 2-45 motifs of 20-30 amino acids in length that generally folds into an arc or horseshoe shape . LRRs occur in proteins ranging from viruses to eukaryotes, and appear to provide a structural framework for the formation of protein-protein interactions .Proteins containing LRRs include tyrosine kinase receptors, cell-adhesion molecules, virulence factors, and e…	5.502			-	-
D0JM81	yopM	Secreted effector protein	YPD4_pCD0015	Yersinia pestis (strain D106004)	Column1	ypd:YPD4_pCD0015	INTERPRO	IPR001611	PS51450	Leucine-rich repeat profile.	Leucine-rich repeats (LRR) consist of 2-45 motifs of 20-30 amino acids in length that generally folds into an arc or horseshoe shape . LRRs occur in proteins ranging from viruses to eukaryotes, and appear to provide a structural framework for the formation of protein-protein interactions .Proteins containing LRRs include tyrosine kinase receptors, cell-adhesion molecules, virulence factors, and e…	5.533			-	-
D0ZVG2	sspH1	E3 ubiquitin-protein ligase SspH1	STM14_1483	Salmonella typhimurium (strain 14028s / SGSC 2262)	GO:0016874->F:ligase activity,GO:0004842->F:ubiquitin-protein transferase activity,GO:0030430->C:host cell cytoplasm,GO:0009405->P:pathogenesis,GO:0042025->C:host cell nucleus,GO:0030254->P:protein secretion by the type III secretion system,GO:0016567->P:	None	INTERPRO	IPR001611	PS51450	Leucine-rich repeat profile.	Leucine-rich repeats (LRR) consist of 2-45 motifs of 20-30 amino acids in length that generally folds into an arc or horseshoe shape . LRRs occur in proteins ranging from viruses to eukaryotes, and appear to provide a structural framework for the formation of protein-protein interactions .Proteins containing LRRs include tyrosine kinase receptors, cell-adhesion molecules, virulence factors, and e…	5.995			-	-
D0ZVG2	sspH1	E3 ubiquitin-protein ligase SspH1	STM14_1483	Salmonella typhimurium (strain 14028s / SGSC 2262)	GO:0016874->F:ligase activity,GO:0004842->F:ubiquitin-protein transferase activity,GO:0030430->C:host cell cytoplasm,GO:0009405->P:pathogenesis,GO:0042025->C:host cell nucleus,GO:0030254->P:protein secretion by the type III secretion system,GO:0016567->P:	None	INTERPRO	IPR001611	PS51450	Leucine-rich repeat profile.	Leucine-rich repeats (LRR) consist of 2-45 motifs of 20-30 amino acids in length that generally folds into an arc or horseshoe shape . LRRs occur in proteins ranging from viruses to eukaryotes, and appear to provide a structural framework for the formation of protein-protein interactions .Proteins containing LRRs include tyrosine kinase receptors, cell-adhesion molecules, virulence factors, and e…	6.195			-	-
E1WC83	sspH2	Type III secretion system effector protein-E3 Ubiquitin ligase	SL1344_2217	Salmonella typhimurium (strain SL1344)	GO:0016874->F:ligase activity,GO:0004842->F:ubiquitin-protein transferase activity	None	INTERPRO	IPR001611	PS51450	Leucine-rich repeat profile.	Leucine-rich repeats (LRR) consist of 2-45 motifs of 20-30 amino acids in length that generally folds into an arc or horseshoe shape . LRRs occur in proteins ranging from viruses to eukaryotes, and appear to provide a structural framework for the formation of protein-protein interactions .Proteins containing LRRs include tyrosine kinase receptors, cell-adhesion molecules, virulence factors, and e…	6.226			-	-
E1W9T7	slrP	Type III secretion system effector protein, leucine rich repeat-Acts as a ubiquitin ligase for thioredoxin. Also targets the ERdj3 chaperone of mammalian cells	SL1344_0776	Salmonella typhimurium (strain SL1344)	GO:0016874->F:ligase activity,GO:0004842->F:ubiquitin-protein transferase activity	None	INTERPRO	IPR001611	PS51450	Leucine-rich repeat profile.	Leucine-rich repeats (LRR) consist of 2-45 motifs of 20-30 amino acids in length that generally folds into an arc or horseshoe shape . LRRs occur in proteins ranging from viruses to eukaryotes, and appear to provide a structural framework for the formation of protein-protein interactions .Proteins containing LRRs include tyrosine kinase receptors, cell-adhesion molecules, virulence factors, and e…	6.68			-	-
I6BZV1	IpaH3	E3 ubiquitin-protein ligase ipaH3	SFCCH060_1515	Shigella flexneri CCH060	GO:0016874->F:ligase activity,GO:0004842->F:ubiquitin-protein transferase activity	None	INTERPRO	IPR001611	PS51450	Leucine-rich repeat profile.	Leucine-rich repeats (LRR) consist of 2-45 motifs of 20-30 amino acids in length that generally folds into an arc or horseshoe shape . LRRs occur in proteins ranging from viruses to eukaryotes, and appear to provide a structural framework for the formation of protein-protein interactions .Proteins containing LRRs include tyrosine kinase receptors, cell-adhesion molecules, virulence factors, and e…	6.711			-	-
D0ZVG2	sspH1	E3 ubiquitin-protein ligase SspH1	STM14_1483	Salmonella typhimurium (strain 14028s / SGSC 2262)	GO:0016874->F:ligase activity,GO:0004842->F:ubiquitin-protein transferase activity,GO:0030430->C:host cell cytoplasm,GO:0009405->P:pathogenesis,GO:0042025->C:host cell nucleus,GO:0030254->P:protein secretion by the type III secretion system,GO:0016567->P:	None	INTERPRO	IPR001611	PS51450	Leucine-rich repeat profile.	Leucine-rich repeats (LRR) consist of 2-45 motifs of 20-30 amino acids in length that generally folds into an arc or horseshoe shape . LRRs occur in proteins ranging from viruses to eukaryotes, and appear to provide a structural framework for the formation of protein-protein interactions .Proteins containing LRRs include tyrosine kinase receptors, cell-adhesion molecules, virulence factors, and e…	7.204			-	-
I6BZV1	IpaH3	E3 ubiquitin-protein ligase ipaH3	SFCCH060_1515	Shigella flexneri CCH060	GO:0016874->F:ligase activity,GO:0004842->F:ubiquitin-protein transferase activity	None	INTERPRO	IPR001611	PS51450	Leucine-rich repeat profile.	Leucine-rich repeats (LRR) consist of 2-45 motifs of 20-30 amino acids in length that generally folds into an arc or horseshoe shape . LRRs occur in proteins ranging from viruses to eukaryotes, and appear to provide a structural framework for the formation of protein-protein interactions .Proteins containing LRRs include tyrosine kinase receptors, cell-adhesion molecules, virulence factors, and e…	7.419			-	-
E1WC83	sspH2	Type III secretion system effector protein-E3 Ubiquitin ligase	SL1344_2217	Salmonella typhimurium (strain SL1344)	GO:0016874->F:ligase activity,GO:0004842->F:ubiquitin-protein transferase activity	None	INTERPRO	IPR001611	PS51450	Leucine-rich repeat profile.	Leucine-rich repeats (LRR) consist of 2-45 motifs of 20-30 amino acids in length that generally folds into an arc or horseshoe shape . LRRs occur in proteins ranging from viruses to eukaryotes, and appear to provide a structural framework for the formation of protein-protein interactions .Proteins containing LRRs include tyrosine kinase receptors, cell-adhesion molecules, virulence factors, and e…	7.466			-	-
D0ZVG2	sspH1	E3 ubiquitin-protein ligase SspH1	STM14_1483	Salmonella typhimurium (strain 14028s / SGSC 2262)	GO:0016874->F:ligase activity,GO:0004842->F:ubiquitin-protein transferase activity,GO:0030430->C:host cell cytoplasm,GO:0009405->P:pathogenesis,GO:0042025->C:host cell nucleus,GO:0030254->P:protein secretion by the type III secretion system,GO:0016567->P:	None	INTERPRO	IPR001611	PS51450	Leucine-rich repeat profile.	Leucine-rich repeats (LRR) consist of 2-45 motifs of 20-30 amino acids in length that generally folds into an arc or horseshoe shape . LRRs occur in proteins ranging from viruses to eukaryotes, and appear to provide a structural framework for the formation of protein-protein interactions .Proteins containing LRRs include tyrosine kinase receptors, cell-adhesion molecules, virulence factors, and e…	7.512			-	-
E1WC83	sspH2	Type III secretion system effector protein-E3 Ubiquitin ligase	SL1344_2217	Salmonella typhimurium (strain SL1344)	GO:0016874->F:ligase activity,GO:0004842->F:ubiquitin-protein transferase activity	None	INTERPRO	IPR001611	PS51450	Leucine-rich repeat profile.	Leucine-rich repeats (LRR) consist of 2-45 motifs of 20-30 amino acids in length that generally folds into an arc or horseshoe shape . LRRs occur in proteins ranging from viruses to eukaryotes, and appear to provide a structural framework for the formation of protein-protein interactions .Proteins containing LRRs include tyrosine kinase receptors, cell-adhesion molecules, virulence factors, and e…	7.512			-	-
Q5ZWY8	legL1	Gala protein type 1, 3 or 4	lpg0945	Legionella pneumophila subsp. pneumophila (strain Philadelphia 1 / ATCC 33152 / DSM 7513)	GO	lpn:lpg0945	INTERPRO	IPR003590	SM00368	Leucine rich repeat, ribonuclease inhibitor type	Leucine-rich repeats (LRR) consist of 2-45 motifs of 20-30 amino acids in length that generally folds into an arc or horseshoe shape . LRRs occur in proteins ranging from viruses to eukaryotes, and appear to provide a structural framework for the formation of protein-protein interactions .Proteins containing LRRs include tyrosine kinase receptors, cell-adhesion molecules, virulence factors, and e…	8.2			-	-
I6BZV1	IpaH3	E3 ubiquitin-protein ligase ipaH3	SFCCH060_1515	Shigella flexneri CCH060	GO:0016874->F:ligase activity,GO:0004842->F:ubiquitin-protein transferase activity	None	INTERPRO	IPR001611	PS51450	Leucine-rich repeat profile.	Leucine-rich repeats (LRR) consist of 2-45 motifs of 20-30 amino acids in length that generally folds into an arc or horseshoe shape . LRRs occur in proteins ranging from viruses to eukaryotes, and appear to provide a structural framework for the formation of protein-protein interactions .Proteins containing LRRs include tyrosine kinase receptors, cell-adhesion molecules, virulence factors, and e…	8.574			-	-
Q5ZUS4	legAS4	Eukaryotic huntingtin interacting protein B	lpg1718	Legionella pneumophila subsp. pneumophila (strain Philadelphia 1 / ATCC 33152 / DSM 7513)	GO	lpn:lpg1718	INTERPRO	IPR001214	PS50280	SET domain profile.	The SET domain is a 130 to 140 amino acid, evolutionary well conserved sequence motif that was initially characterised in the Drosophila proteins Su(var)3-9, Enhancer-of-zeste and Trithorax. In addition to these chromosomal proteins modulating gene activities and/or chromatin structure, the SET domain is found in proteins of diverse functions ranging from yeast to mammals, but also including some…	13.755			-	-
Q5ZWY8	legL1	Gala protein type 1, 3 or 4	lpg0945	Legionella pneumophila subsp. pneumophila (strain Philadelphia 1 / ATCC 33152 / DSM 7513)	GO	lpn:lpg0945	INTERPRO	IPR003590	SM00368	Leucine rich repeat, ribonuclease inhibitor type	Leucine-rich repeats (LRR) consist of 2-45 motifs of 20-30 amino acids in length that generally folds into an arc or horseshoe shape . LRRs occur in proteins ranging from viruses to eukaryotes, and appear to provide a structural framework for the formation of protein-protein interactions .Proteins containing LRRs include tyrosine kinase receptors, cell-adhesion molecules, virulence factors, and e…	22			-	-
E1W9T7	slrP	Type III secretion system effector protein, leucine rich repeat-Acts as a ubiquitin ligase for thioredoxin. Also targets the ERdj3 chaperone of mammalian cells	SL1344_0776	Salmonella typhimurium (strain SL1344)	GO:0016874->F:ligase activity,GO:0004842->F:ubiquitin-protein transferase activity	None	INTERPRO	IPR003591	SM00369	Leucine-rich repeats, typical (most populated) subfamily	Leucine-rich repeats (LRR) consist of 2-45 motifs of 20-30 amino acids in length that generally folds into an arc or horseshoe shape . LRRs occur in proteins ranging from viruses to eukaryotes, and appear to provide a structural framework for the formation of protein-protein interactions .Proteins containing LRRs include tyrosine kinase receptors, cell-adhesion molecules, virulence factors, and e…	22			-	-
Q5ZU46	lpg1962	Peptidyl-prolyl cis-trans isomerase	lpg19622	Legionella pneumophila subsp. pneumophila (strain Philadelphia 1 / ATCC 33152 / DSM 7513)	GO:0006457->P:protein folding,GO:0003755->F:peptidyl-prolyl cis-trans isomerase activity	lpn:lpg1962	INTERPRO	IPR002130	PS50072	Cyclophilin-type peptidyl-prolyl cis-trans isomerase domain profile.	Cyclophilins exhibit peptidyl-prolyl cis-trans isomerase (PPIase) activity , accelerating protein folding by catalysing the cis-trans isomerisation of proline imidic peptide bonds in oligopeptides . They also have protein chaperone-like functions and are the major high-affinity binding proteins for the immunosuppressive drug cyclosporin A (CSA) in vertebrates .Cyclophilins are found in all prokar…	33.263			-	-
E1WC83	sspH2	Type III secretion system effector protein-E3 Ubiquitin ligase	SL1344_2217	Salmonella typhimurium (strain SL1344)	GO:0016874->F:ligase activity,GO:0004842->F:ubiquitin-protein transferase activity	None	INTERPRO	IPR003591	SM00369	Leucine-rich repeats, typical (most populated) subfamily	Leucine-rich repeats (LRR) consist of 2-45 motifs of 20-30 amino acids in length that generally folds into an arc or horseshoe shape . LRRs occur in proteins ranging from viruses to eukaryotes, and appear to provide a structural framework for the formation of protein-protein interactions .Proteins containing LRRs include tyrosine kinase receptors, cell-adhesion molecules, virulence factors, and e…	34			-	-
E1W9T7	slrP	Type III secretion system effector protein, leucine rich repeat-Acts as a ubiquitin ligase for thioredoxin. Also targets the ERdj3 chaperone of mammalian cells	SL1344_0776	Salmonella typhimurium (strain SL1344)	GO:0016874->F:ligase activity,GO:0004842->F:ubiquitin-protein transferase activity	None	INTERPRO	IPR003591	SM00369	Leucine-rich repeats, typical (most populated) subfamily	Leucine-rich repeats (LRR) consist of 2-45 motifs of 20-30 amino acids in length that generally folds into an arc or horseshoe shape . LRRs occur in proteins ranging from viruses to eukaryotes, and appear to provide a structural framework for the formation of protein-protein interactions .Proteins containing LRRs include tyrosine kinase receptors, cell-adhesion molecules, virulence factors, and e…	43			-	-
Q5ZWY8	legL1	Gala protein type 1, 3 or 4	lpg0945	Legionella pneumophila subsp. pneumophila (strain Philadelphia 1 / ATCC 33152 / DSM 7513)	GO	lpn:lpg0945	INTERPRO	IPR003590	SM00368	Leucine rich repeat, ribonuclease inhibitor type	Leucine-rich repeats (LRR) consist of 2-45 motifs of 20-30 amino acids in length that generally folds into an arc or horseshoe shape . LRRs occur in proteins ranging from viruses to eukaryotes, and appear to provide a structural framework for the formation of protein-protein interactions .Proteins containing LRRs include tyrosine kinase receptors, cell-adhesion molecules, virulence factors, and e…	110			-	-
Q5ZU46	lpg1962	Peptidyl-prolyl cis-trans isomerase	lpg19622	Legionella pneumophila subsp. pneumophila (strain Philadelphia 1 / ATCC 33152 / DSM 7513)	GO:0006457->P:protein folding,GO:0003755->F:peptidyl-prolyl cis-trans isomerase activity	lpn:lpg1962	INTERPRO	IPR020892	PS00170	Cyclophilin-type peptidyl-prolyl cis-trans isomerase signature.	Cyclophilins exhibit peptidyl-prolyl cis-trans isomerase (PPIase) activity , accelerating protein folding by catalysing the cis-trans isomerisation of proline imidic peptide bonds in oligopeptides . They also have protein chaperone-like functions and are the major high-affinity binding proteins for the immunosuppressive drug cyclosporin A (CSA) in vertebrates .Cyclophilins are found in all prokar…	-			-	-
I6BZV1	IpaH3	E3 ubiquitin-protein ligase ipaH3	SFCCH060_1515	Shigella flexneri CCH060	GO:0016874->F:ligase activity,GO:0004842->F:ubiquitin-protein transferase activity	None	INTERPRO	IPR001611	PF00560	Leucine Rich Repeat	Leucine-rich repeats (LRR) consist of 2-45 motifs of 20-30 amino acids in length that generally folds into an arc or horseshoe shape . LRRs occur in proteins ranging from viruses to eukaryotes, and appear to provide a structural framework for the formatio	0.12			-	-
D0JM81	yopM	Secreted effector protein	YPD4_pCD0015	Yersinia pestis (strain D106004)	Column1	ypd:YPD4_pCD0015	INTERPRO	IPR001611	PF13504	Leucine rich repeat	Leucine-rich repeats (LRR) consist of 2-45 motifs of 20-30 amino acids in length that generally folds into an arc or horseshoe shape . LRRs occur in proteins ranging from viruses to eukaryotes, and appear to provide a structural framework for the formatio	0.25			-	-
E1W9T7	slrP	Type III secretion system effector protein, leucine rich repeat-Acts as a ubiquitin ligase for thioredoxin. Also targets the ERdj3 chaperone of mammalian cells	SL1344_0776	Salmonella typhimurium (strain SL1344)	GO:0016874->F:ligase activity,GO:0004842->F:ubiquitin-protein transferase activity	None	INTERPRO	IPR001611	PF00560	Leucine Rich Repeat	Leucine-rich repeats (LRR) consist of 2-45 motifs of 20-30 amino acids in length that generally folds into an arc or horseshoe shape . LRRs occur in proteins ranging from viruses to eukaryotes, and appear to provide a structural framework for the formatio	0.42			-	-
D0ZVG2	sspH1	E3 ubiquitin-protein ligase SspH1	STM14_1483	Salmonella typhimurium (strain 14028s / SGSC 2262)	GO:0016874->F:ligase activity,GO:0004842->F:ubiquitin-protein transferase activity,GO:0030430->C:host cell cytoplasm,GO:0009405->P:pathogenesis,GO:0042025->C:host cell nucleus,GO:0030254->P:protein secretion by the type III secretion system,GO:0016567->P:	None	INTERPRO	IPR001611	PF00560	Leucine Rich Repeat	Leucine-rich repeats (LRR) consist of 2-45 motifs of 20-30 amino acids in length that generally folds into an arc or horseshoe shape . LRRs occur in proteins ranging from viruses to eukaryotes, and appear to provide a structural framework for the formatio	0.63			-	-
E1WC83	sspH2	Type III secretion system effector protein-E3 Ubiquitin ligase	SL1344_2217	Salmonella typhimurium (strain SL1344)	GO:0016874->F:ligase activity,GO:0004842->F:ubiquitin-protein transferase activity	None	INTERPRO	IPR003591	SM00369	Leucine-rich repeats, typical (most populated) subfamily	Leucine-rich repeats (LRR) consist of 2-45 motifs of 20-30 amino acids in length that generally folds into an arc or horseshoe shape . LRRs occur in proteins ranging from viruses to eukaryotes, and appear to provide a structural framework for the formatio	72			-	-
Q5ZRE6	lpg2936	Ribosomal RNA small subunit methyltransferase E	lpg2936	Legionella pneumophila subsp. pneumophila (strain Philadelphia 1 / ATCC 33152 / DSM 7513)	GO:0008168->F:methyltransferase activity,GO:0006364->P:rRNA processing,GO:0005737->C:cytoplasm	lpn:lpg2936	INTERPRO	IPR015947	SSF88697		This entry represents domains with a PUA-like structure, consisting of a pseudo-barrel composed of mixed folded sheets of five strands. This structural motif is found in:PUA-containing proteins. The N-terminal of ATP sulphurylases, which contains extra structures, some similar to the PK beta-barrel domain . Several bacterial hypothetical proteins, such as the N-terminal domain of YggJ .The PUA (P…	1.07e-14	classical_rbd	PUA	-	-
Q5ZRE6	lpg2936	Ribosomal RNA small subunit methyltransferase E	lpg2936	Legionella pneumophila subsp. pneumophila (strain Philadelphia 1 / ATCC 33152 / DSM 7513)	GO:0008168->F:methyltransferase activity,GO:0006364->P:rRNA processing,GO:0005737->C:cytoplasm	lpn:lpg2936	INTERPRO	IPR006700	PIRSF015601		Methyltransferases (Mtases) are responsible for the transfer of methyl groups between two molecules. The transfer of the methyl group from the ubiquitous S-adenosyl-L-methionine (AdoMet) to either nitrogen, oxygen or carbon atoms is frequently employed in diverse organisms. The reaction is catalyzed by Mtases and modifies DNA, RNA, proteins or small molecules, such as catechol, for regulatory pur…	240	non_classical_rbd	Ribosomal	-	-
Q5ZTL2	lpg2149	Uncharacterized protein	lpg2149	Legionella pneumophila subsp. pneumophila (strain Philadelphia 1 / ATCC 33152 / DSM 7513)		lpn:lpg2149	INTERPRO	IPR015972	G3DSA:1.10.1650.10		Ribosomes are the particles that catalyse mRNA-directed protein synthesis in all organisms. The codons of the mRNA are exposed on the ribosome to allow tRNA binding. This leads to the incorporation of amino acids into the growing polypeptide chain in accordance with the genetic information. Incoming amino acid monomers enter the ribosomal A site in the form of aminoacyl-tRNAs complexed with elong…	0.00099	non_classical_rbd	Ribosomal	-	-
Q5ZRE6	lpg2936	Ribosomal RNA small subunit methyltransferase E	lpg2936	Legionella pneumophila subsp. pneumophila (strain Philadelphia 1 / ATCC 33152 / DSM 7513)	GO:0008168->F:methyltransferase activity,GO:0006364->P:rRNA processing,GO:0005737->C:cytoplasm	lpn:lpg2936	INTERPRO	IPR006700	PF04452	RNA methyltransferase	Methyltransferases (Mtases) are responsible for the transfer of methyl groups between two molecules. The transfer of the methyl group from the ubiquitous S-adenosyl-L-methionine (AdoMet) to either nitrogen, oxygen or carbon atoms is frequently employed in diverse organisms. The reaction is catalyzed by Mtases and modifies DNA, RNA, proteins or small molecules, such as catechol, for regulatory pur…	2.2e-72	non_classical_rbd	Ribosomal	-	-
A0A0B3XKN8	RD01_04045	ATP-dependent helicase HrpA		Pectobacterium carotovorum subsp. carotovorum		None	CDD	238034	cd00079	Helicase superfamily c-terminal domain	Helicase superfamily c-terminal domain, associated with DEXDc-, DEAD-, and DEAH-box proteins, yeast initiation factor 4A, Ski2p, and Hepatitis C virus NS3 helicases, this domain is found in a wide variety of helicases and helicase related proteins, may not be an autonomously folding unit, but an integral part of the helicase, 4 helicase superfamilies at present according to the organization of th…	2e-10	classical_rbd	DEAD	50.3817	118.321
Q5ZU46	lpg1962	Peptidyl-prolyl cis-trans isomerase	lpg19622	Legionella pneumophila subsp. pneumophila (strain Philadelphia 1 / ATCC 33152 / DSM 7513)	GO:0006457->P:protein folding,GO:0003755->F:peptidyl-prolyl cis-trans isomerase activity	lpn:lpg1962	CDD	238901	cd01920	cyclophilin_EcCYP_like:	cyclophilin_EcCYP_like: cyclophilin-type A-like peptidylprolyl cis- trans isomerase (PPIase) domain similar to the cytosolic E. coli cyclophilin A and Streptomyces antibioticus SanCyp18. Compared to the archetypal cyclophilin Human cyclophilin A, these have reduced affinity for cyclosporin A. E. coli cyclophilin A has a similar peptidylprolyl cis- trans isomerase activity to the human cyclophilin…	1e-27			54.8387	114.194
Q5ZU46	lpg1962	Peptidyl-prolyl cis-trans isomerase	lpg19622	Legionella pneumophila subsp. pneumophila (strain Philadelphia 1 / ATCC 33152 / DSM 7513)	GO:0006457->P:protein folding,GO:0003755->F:peptidyl-prolyl cis-trans isomerase activity	lpn:lpg1962	CDD	238194	cd00317	cyclophilin: cyclophilin-type peptidylprolyl	cyclophilin: cyclophilin-type peptidylprolyl cis- trans isomerases. This family contains eukaryotic, bacterial and archeal proteins which exhibit a peptidylprolyl cis- trans isomerases activity (PPIase, Rotamase) and in addition bind the immunosuppressive drug cyclosporin (CsA). Immunosuppression in vertebrates is believed to be the result of the cyclophilin A-cyclosporin protein drug complex bin…	1e-62			69.1781	110.274
Q5ZU46	lpg1962	Peptidyl-prolyl cis-trans isomerase	lpg19622	Legionella pneumophila subsp. pneumophila (strain Philadelphia 1 / ATCC 33152 / DSM 7513)	GO:0006457->P:protein folding,GO:0003755->F:peptidyl-prolyl cis-trans isomerase activity	lpn:lpg1962	CDD	238908	cd01927	cyclophilin_WD40: cyclophilin-type	cyclophilin_WD40: cyclophilin-type peptidylprolyl cis- trans isomerases (cyclophilins) having a WD40 domain. This group consists of several hypothetical and putative eukaryotic and bacterial proteins which have a cyclophilin domain and a WD40 domain. Function of the protein is not known.	5e-51			64.1892	110.135
Q5ZU46	lpg1962	Peptidyl-prolyl cis-trans isomerase	lpg1962	Legionella pneumophila subsp. pneumophila (strain Philadelphia 1 / ATCC 33152 / DSM 7513)	GO:0006457->P:protein folding,GO:0003755->F:peptidyl-prolyl cis-trans isomerase activity	lpn:lpg1962	CDD	238908	cd01927	cyclophilin_WD40: cyclophilin-type	cyclophilin_WD40: cyclophilin-type peptidylprolyl cis- trans isomerases (cyclophilins) having a WD40 domain. This group consists of several hypothetical and putative eukaryotic and bacterial proteins which have a cyclophilin domain and a WD40 domain. Function of the protein is not known.	5e-51	non_classical_rbd	WD40	64.1892	110.135
G0GXF2	lepA	Elongation factor 4	Rh054_02090	Rickettsia heilongjiangensis (strain ATCC VR-1524 / 054)	GO:0005525->F:GTP binding,GO:0043022->F:ribosome binding,GO:0003924->F:GTPase activity,GO:0045727->P:positive regulation of translation,GO:0005886->C:plasma membrane,GO:0003746->F:translation elongation factor activity	rhe:Rh054_02090	CDD	206726	cd04163	E	E. coli Ras-like protein (Era) is a multifunctional GTPase. Era (E. coli Ras-like protein) is a multifunctional GTPase found in all bacteria except some eubacteria. It binds to the 16S ribosomal RNA (rRNA) of the 30S subunit and appears to play a role in the assembly of the 30S subunit, possibly by chaperoning the 16S rRNA. It also contacts several assembly elements of the 30S subunit. Era couple…	7e-07	classical_rbd	KH	45.2381	110.119
Q5ZU46	lpg1962	Peptidyl-prolyl cis-trans isomerase	lpg19622	Legionella pneumophila subsp. pneumophila (strain Philadelphia 1 / ATCC 33152 / DSM 7513)	GO:0006457->P:protein folding,GO:0003755->F:peptidyl-prolyl cis-trans isomerase activity	lpn:lpg1962	CDD	238903	cd01922	cyclophilin_SpCYP2_like:	cyclophilin_SpCYP2_like: cyclophilin 2-like peptidylprolyl cis- trans isomerase (PPIase) domain similar to Schizosaccharomyces pombe cyp-2. These proteins bind their respective SNW chromatin binding protein in autologous systems, in a CsA independent manner indicating interaction with a surface outside the PPIase active site. SNW proteins play a basic and broad range role in signaling.	2e-41			64.3836	109.589
Q5ZU46	lpg1962	Peptidyl-prolyl cis-trans isomerase	lpg19622	Legionella pneumophila subsp. pneumophila (strain Philadelphia 1 / ATCC 33152 / DSM 7513)	GO:0006457->P:protein folding,GO:0003755->F:peptidyl-prolyl cis-trans isomerase activity	lpn:lpg1962	CDD	223725	COG0652	Peptidyl-prolyl cis-trans isomerase (rotamase) -	Peptidyl-prolyl cis-trans isomerase (rotamase) - cyclophilin family [Posttranslational modification, protein turnover, chaperones]	9.00E-65			67.0886	108.228
Q5ZU46	lpg1962	Peptidyl-prolyl cis-trans isomerase	lpg19622	Legionella pneumophila subsp. pneumophila (strain Philadelphia 1 / ATCC 33152 / DSM 7513)	GO:0006457->P:protein folding,GO:0003755->F:peptidyl-prolyl cis-trans isomerase activity	lpn:lpg1962	CDD	238909	cd01928	Cyclophilin_PPIL3_like	Cyclophilin_PPIL3_like. Proteins similar to Human cyclophilin-like peptidylprolyl cis- trans isomerase (PPIL3). Members of this family lack a key residue important for cyclosporin binding: the tryptophan residue corresponding to W121 in human hCyP-18a, most members have a histidine at this position. The exact function of the protein is not known.	2e-43			61.4379	107.843
A0A0B3XKN8	RD01_04045	ATP-dependent helicase HrpA		Pectobacterium carotovorum subsp. carotovorum		None	CDD	214852	SM00847	Helicase associated domain (HA2) Add an	Helicase associated domain (HA2) Add an annotation. This presumed domain is about 90 amino acid residues in length. It is found is a diverse set of RNA helicases. Its function is unknown, however it seems likely to be involved in nucleic acid binding.	1e-23	classical_rbd	HA2	78.0488	107.317
G0GXF2	lepA	Elongation factor 4	Rh054_02090	Rickettsia heilongjiangensis (strain ATCC VR-1524 / 054)	GO:0005525->F:GTP binding,GO:0043022->F:ribosome binding,GO:0003924->F:GTPase activity,GO:0045727->P:positive regulation of translation,GO:0005886->C:plasma membrane,GO:0003746->F:translation elongation factor activity	rhe:Rh054_02090	CDD	206646	cd00880	E	E. coli Ras-like protein (Era)-like GTPase. The Era (E. coli Ras-like protein)-like family includes several distinct subfamilies (TrmE/ThdF, FeoB, YihA (EngB), Era, and EngA/YfgK) that generally show sequence conservation in the region between the Walker A and B motifs (G1 and G3 box motifs), to the exclusion of other GTPases. TrmE is ubiquitous in bacteria and is a widespread mitochondrial prote…	3e-09	classical_rbd	KH	37.8882	106.832
Q5ZRE6	lpg2936	Ribosomal RNA small subunit methyltransferase E	lpg29362	Legionella pneumophila subsp. pneumophila (strain Philadelphia 1 / ATCC 33152 / DSM 7513)	GO:0008168->F:methyltransferase activity,GO:0006364->P:rRNA processing,GO:0005737->C:cytoplasm	lpn:lpg2936	CDD	236959	PRK11713	16S ribosomal RNA methyltransferase RsmE	16S ribosomal RNA methyltransferase RsmE, Provisional	2.00E-89			65.3846	103.846
Q5ZU46	lpg1962	Peptidyl-prolyl cis-trans isomerase	lpg19622	Legionella pneumophila subsp. pneumophila (strain Philadelphia 1 / ATCC 33152 / DSM 7513)	GO:0006457->P:protein folding,GO:0003755->F:peptidyl-prolyl cis-trans isomerase activity	lpn:lpg1962	CDD	238904	cd01923	cyclophilin_RING: cyclophilin-type	cyclophilin_RING: cyclophilin-type peptidylprolyl cis- trans isomerases (cyclophilins) having a modified RING finger domain. This group includes the nuclear proteins, Human hCyP-60 and Caenorhabditis elegans MOG-6 which, compared to the archetypal cyclophilin Human cyclophilin A exhibit reduced peptidylprolyl cis- trans isomerase activity and lack a residue important for cyclophilin binding. Huma…	6e-42			56.6038	103.145
A0A0B3XKN8	RD01_04045	ATP-dependent helicase HrpA		Pectobacterium carotovorum subsp. carotovorum		None	CDD	238005	cd00046	DEAD-like helicases superfamily	DEAD-like helicases superfamily. A diverse family of proteins involved in ATP-dependent RNA or DNA unwinding. This domain contains the ATP-binding region.	1e-22	classical_rbd	DEAD	48.6111	102.083
D2AJU0	ipaH9.8	E3 ubiquitin-protein ligase ipaH9.8	SFxv_5076	Shigella flexneri serotype X (strain 2002017)	GO:0016874->F:ligase activity,GO:0005576->C:extracellular region,GO:0004842->F:ubiquitin-protein transferase activity,GO:0044164->C:host cell cytosol,GO:0009405->P:pathogenesis,GO:0042025->C:host cell nucleus,GO:0044314->P:protein K27-linked ubiquitinatio	sfe:SFxv_5076	CDD	240967	cd12523	RNA recognition motif 2 of RNA-binding protein	RNA recognition motif 2 of RNA-binding protein MRN1 and similar proteins. This subgroup corresponds to the RRM2 of MRN1, also termed multicopy suppressor of RSC-NHP6 synthetic lethality protein 1, or post-transcriptional regulator of 69 kDa, which is a RN	0.28			46.1538	101.282
Q5ZU46	lpg1962	Peptidyl-prolyl cis-trans isomerase	lpg19622	Legionella pneumophila subsp. pneumophila (strain Philadelphia 1 / ATCC 33152 / DSM 7513)	GO:0006457->P:protein folding,GO:0003755->F:peptidyl-prolyl cis-trans isomerase activity	lpn:lpg1962	CDD	238902	cd01921	cyclophilin_RRM: cyclophilin-type	cyclophilin_RRM: cyclophilin-type peptidylprolyl cis- trans isomerase domain occuring with a C-terminal RNA recognition motif domain (RRM). This subfamily of the cyclophilin domain family contains a number of eukaryotic cyclophilins having the RRM domain including the nuclear proteins: human hCyP-57, Arabidopsis thaliana AtCYP59, Caenorhabditis elegans CeCyP-44 and Paramecium tetrurelia Kin241. T…	9e-29			48.1928	101.205
Q5ZU46	lpg1962	Peptidyl-prolyl cis-trans isomerase	lpg1962	Legionella pneumophila subsp. pneumophila (strain Philadelphia 1 / ATCC 33152 / DSM 7513)	GO:0006457->P:protein folding,GO:0003755->F:peptidyl-prolyl cis-trans isomerase activity	lpn:lpg1962	CDD	238902	cd01921	cyclophilin_RRM: cyclophilin-type	cyclophilin_RRM: cyclophilin-type peptidylprolyl cis- trans isomerase domain occuring with a C-terminal RNA recognition motif domain (RRM). This subfamily of the cyclophilin domain family contains a number of eukaryotic cyclophilins having the RRM domain including the nuclear proteins: human hCyP-57, Arabidopsis thaliana AtCYP59, Caenorhabditis elegans CeCyP-44 and Paramecium tetrurelia Kin241. T…	9e-29	classical_rbd	RRM	48.1928	101.205
Q5ZU46	lpg1962	Peptidyl-prolyl cis-trans isomerase	lpg19622	Legionella pneumophila subsp. pneumophila (strain Philadelphia 1 / ATCC 33152 / DSM 7513)	GO:0006457->P:protein folding,GO:0003755->F:peptidyl-prolyl cis-trans isomerase activity	lpn:lpg1962	CDD	238905	cd01924	cyclophilin_TLP40_like:	cyclophilin_TLP40_like: cyclophilin-type peptidylprolyl cis- trans isomerases (cyclophilins) similar ot the Spinach thylakoid lumen protein TLP40. Compared to the archetypal cyclophilin Human cyclophilin A, these proteins have similar peptidylprolyl cis- trans isomerase activity and reduced affinity for cyclosporin A. Spinach TLP40 has been shown to have a dual function as a folding catalyst and …	8e-19			38.6364	100
Q5ZRE6	lpg2936	Ribosomal RNA small subunit methyltransferase E	lpg29362	Legionella pneumophila subsp. pneumophila (strain Philadelphia 1 / ATCC 33152 / DSM 7513)	GO:0008168->F:methyltransferase activity,GO:0006364->P:rRNA processing,GO:0005737->C:cytoplasm	lpn:lpg2936	CDD	129157	TIGR00046	RNA methyltransferase	RNA methyltransferase, RsmE family. Members of this protein family, previously called conserved hypothetical protein TIGR00046, include the YggJ protein of E. coli, which has now been shown to methylate U1498 in 16S rRNA [Protein synthesis, tRNA and rRNA base modification].	2e-64			60	99.5833
Q5ZU46	lpg1962	Peptidyl-prolyl cis-trans isomerase	lpg19622	Legionella pneumophila subsp. pneumophila (strain Philadelphia 1 / ATCC 33152 / DSM 7513)	GO:0006457->P:protein folding,GO:0003755->F:peptidyl-prolyl cis-trans isomerase activity	lpn:lpg1962	CDD	238906	cd01925	cyclophilin_CeCYP16-like:	cyclophilin_CeCYP16-like: cyclophilin-type peptidylprolyl cis- trans isomerase) (PPIase) domain similar to Caenorhabditis elegans cyclophilin 16. C. elegans CeCYP-16, compared to the archetypal cyclophilin Human cyclophilin A has, a reduced peptidylprolyl cis- trans isomerase activity, is cyclosporin insensitive and shows an altered substrate preference favoring, hydrophobic, acidic or amide amin…	2e-38			56.7251	98.8304
Q5ZSL9	lpg2498	Uncharacterized protein	lpg2498	Legionella pneumophila subsp. pneumophila (strain Philadelphia 1 / ATCC 33152 / DSM 7513)		lpn:lpg2498	CDD	188924	cd09525	SAM domain of GAREM subfamily	SAM domain of GAREM subfamily. SAM (sterile alpha motif) domain of GAREM (Grb2-associated and regulator of Erk/MARK) protein subfamily (also known as FAM59A) is a putative protein-protein interaction domain. SAM domain is a widespread domain in signaling proteins. Proteins of this group have SAM at the C-terminus. Human GAREM protein is known to play a role in regulation of the EGF (Epidermal Gro…	1.1	non_classical_rbd	SAM	52.2388	98.5075
Q5ZW60	lpg1227	Uncharacterized protein	lpg1227	Legionella pneumophila subsp. pneumophila (strain Philadelphia 1 / ATCC 33152 / DSM 7513)	GO:0006629->P:lipid metabolic process	lpn:lpg1227	CDD	153406	cd08037	La RNA-binding domain of La-related protein 1	La RNA-binding domain of La-related protein 1. This domain is found in vertebrate La-related protein 1 (LARP1). A variety of La-related proteins (LARPs or La ribonucleoproteins), with differing domain architecture, appear to function as RNA-binding proteins in eukaryotic cellular processes.	3.2	classical_rbd	La	47.9452	97.2603
Q5ZU46	lpg1962	Peptidyl-prolyl cis-trans isomerase	lpg19622	Legionella pneumophila subsp. pneumophila (strain Philadelphia 1 / ATCC 33152 / DSM 7513)	GO:0006457->P:protein folding,GO:0003755->F:peptidyl-prolyl cis-trans isomerase activity	lpn:lpg1962	CDD	238907	cd01926	cyclophilin_ABH_like: Cyclophilin	cyclophilin_ABH_like: Cyclophilin A, B and H-like cyclophilin-type peptidylprolyl cis- trans isomerase (PPIase) domain. This family represents the archetypal cystolic cyclophilin similar to human cyclophilins A, B and H. PPIase is an enzyme which accelerates protein folding by catalyzing the cis-trans isomerization of the peptide bonds preceding proline residues. These enzymes have been implicate…	1e-48			53.0488	94.5122
A0A0B3XKN8	RD01_04045	ATP-dependent helicase HrpA		Pectobacterium carotovorum subsp. carotovorum		None	CDD	214692	SM00487	DEAD-like helicases superfamily	DEAD-like helicases superfamily.	5e-22	classical_rbd	DEAD	37.3134	93.5323
Q5ZUK0	lpg1798	Uncharacterized protein	lpg1798	Legionella pneumophila subsp. pneumophila (strain Philadelphia 1 / ATCC 33152 / DSM 7513)	GO:0005622->C:intracellular,GO:0007165->P:signal transduction	lpn:lpg1798	CDD	238243	cd00427	Ribosomal L29 protein/HIP	Ribosomal L29 protein/HIP. L29 is a protein of the large ribosomal Subunit. A homolog, called heparin/heparan sulfate interacting protein (HIP), has also been identified in mammals. L29 is located on the surface of the large ribosomal subunit, where it participates in forming a protein ring that surrounds the polypeptide exit channel, providing structural support for the ribosome. L29 is involved…	1.2	non_classical_rbd	Ribosomal	49.1228	92.9825
Q5ZU46	lpg1962	Peptidyl-prolyl cis-trans isomerase	lpg19622	Legionella pneumophila subsp. pneumophila (strain Philadelphia 1 / ATCC 33152 / DSM 7513)	GO:0006457->P:protein folding,GO:0003755->F:peptidyl-prolyl cis-trans isomerase activity	lpn:lpg1962	CDD	240249	PTZ00060	cyclophilin	cyclophilin, Provisional	1e-38			47.541	89.071
I1WUB7	bipD	Type III effector protein IpaD/SipD/SspD	BP1026B_II1625	Burkholderia pseudomallei (strain 1026b)	GO:0009405->P:pathogenesis	bpz:BP1026B_II1625	CDD	239086	cd02393	Polynucleotide phosphorylase (PNPase) K	Polynucleotide phosphorylase (PNPase) K homology RNA-binding domain (KH). PNPase is a polyribonucleotide nucleotidyl transferase that degrades mRNA in prokaryotes and plant chloroplasts. The C-terminal region of PNPase contains domains homologous to those in other RNA binding proteins: a KH domain and an S1 domain. KH domains bind single-stranded RNA and are found in a wide variety of proteins in…	6.9	classical_rbd	S1	34.4262	83.6066
Q5ZU46	lpg1962	Peptidyl-prolyl cis-trans isomerase	lpg19622	Legionella pneumophila subsp. pneumophila (strain Philadelphia 1 / ATCC 33152 / DSM 7513)	GO:0006457->P:protein folding,GO:0003755->F:peptidyl-prolyl cis-trans isomerase activity	lpn:lpg1962	CDD	178694	PLN03149	peptidyl-prolyl isomerase H (cyclophilin H)	peptidyl-prolyl isomerase H (cyclophilin H), Provisional	3e-33			46.2366	83.3333
Q5ZW60	lpg1227	Uncharacterized protein	lpg1227	Legionella pneumophila subsp. pneumophila (strain Philadelphia 1 / ATCC 33152 / DSM 7513)	GO:0006629->P:lipid metabolic process	lpn:lpg1227	CDD	153403	cd08034	La RNA-binding domain proteins similar to	La RNA-binding domain proteins similar to La-related proteins 1 and 2. This domain is found in proteins similar to vertebrate La-related proteins 1 and 2 (LARP1, LARP2). A variety of La-related proteins (LARPs or La ribonucleoproteins), with differing domain architecture, appear to function as RNA-binding proteins in eukaryotic cellular processes.	4.8	classical_rbd	La	34.2466	78.0822
Q5ZUS5	lpg1717	Uncharacterized protein	lpg1717	Legionella pneumophila subsp. pneumophila (strain Philadelphia 1 / ATCC 33152 / DSM 7513)		lpn:lpg1717	CDD	241162	cd12718	RNA recognition motif in BRCA1-associated	RNA recognition motif in BRCA1-associated protein (BRAP2). This subgroup corresponds to the RRM of BRAP2, also termed impedes mitogenic signal propagation (IMP), or ring finger protein 52, or renal carcinoma antigen NY-REN-63, a novel cytoplasmic protein interacting with the two functional nuclear localisation signal (NLS) motifs of BRCA1, a nuclear protein linked to breast cancer. It also binds …	5.8	classical_rbd	RRM	33.3333	77.381
O85666	pthG	PthG		Pantoea agglomerans pv. gypsophilae		None	CDD	240849	cd12403	RNA recognition motif 1 in vertebrate nucleolin	RNA recognition motif 1 in vertebrate nucleolin. This subfamily corresponds to the RRM1 of ubiquitously expressed protein nucleolin, also termed protein C23. Nucleolin is a multifunctional major nucleolar phosphoprotein that has been implicated in various metabolic processes, such as ribosome biogenesis, cytokinesis, nucleogenesis, cell proliferation and growth, cytoplasmic-nucleolar transport of…	0.88	classical_rbd	RGG	37.3333	74.6667
Q5ZWH4	lpg1111	Uncharacterized protein	lpg1111	Legionella pneumophila subsp. pneumophila (strain Philadelphia 1 / ATCC 33152 / DSM 7513)		lpn:lpg1111	CDD	223167	COG0089	Ribosomal protein L23 [Translation	Ribosomal protein L23 [Translation, ribosomal structure and biogenesis]	0.61	non_classical_rbd	Ribosomal	31.9149	71.2766
B3CSY0	OTT_1019	Ankyrin repeat-containing protein 14	OTT_1019	Orientia tsutsugamushi (strain Ikeda)		ott:OTT_1019	CDD	241116	cd12672	RNA recognition motif in vertebrate deleted in	RNA recognition motif in vertebrate deleted in azoospermia-like (DAZL) proteins. This subgroup corresponds to the RRM of DAZL, also termed SPGY-like-autosomal, encoded by the autosomal homolog of DAZ gene, DAZL. It is ancestral to the deleted in azoospermia (DAZ) protein. DAZL is germ-cell-specific RNA-binding protein that contains a RNA recognition motif (RRM), also known as RBD (RNA binding dom…	3	classical_rbd	RRM	31.7073	67.0732
Q877R9	hopAM1-1	Type III effector HopAM1-1	PSPTO_1022,PSPTO_A0005	Pseudomonas syringae pv. tomato (strain DC3000)		pst:PSPTO_1022	CDD	240711	cd12265	RNA recognition motif of pre-mRNA-splicing	RNA recognition motif of pre-mRNA-splicing factor SLT11 and similar proteins. This subfamily corresponds to the RRM of SLT11, also known as extracellular mutant protein 2, or synthetic lethality with U2 protein 11, and is a splicing factor required for spliceosome assembly in yeast. It contains a conserved RNA recognition motif (RRM), also known as RBD (RNA binding domain) or RNP (ribonucleoprote…	2.5	classical_rbd	RRM	26.7442	65.1163
R0E852	O1K_02551	Type III effector protein XopF1		Xanthomonas fragariae LMG 25863		None	CDD	100110	cd05832	Ribosomal protein L12p	Ribosomal protein L12p. This subfamily includes archaeal L12p, the protein that is functionally equivalent to L7/L12 in bacteria and the P1 and P2 proteins in eukaryotes. L12p is homologous to P1 and P2 but is not homologous to bacterial L7/L12. It is located in the L12 stalk, with proteins L10, L11, and 23S rRNA. L12p is the only protein in the ribosome to occur as multimers, always appearing as…	0.26	non_classical_rbd	Ribosomal	30.1887	65.0943
Q5ZZA8	vipF	N-terminal acetyltransferase, GNAT family	lpg0103	Legionella pneumophila subsp. pneumophila (strain Philadelphia 1 / ATCC 33152 / DSM 7513)	GO:0008080->F:N-acetyltransferase activity	lpn:lpg0103	CDD	211971	TIGR04248	SynChlorMet cassette protein ScmD	SynChlorMet cassette protein ScmD. A biosynthesis cassette found in Syntrophobacter fumaroxidans MPOB, Chlorobium limicola DSM 245, Methanocella paludicola SANAE, and delta proteobacterium NaphS2 contains two PqqE-like radical SAM/SPASM domain proteins, a PqqD homolog, and a conserved hypothetical protein. These components suggest modification of a ribosomally produced peptide precursor, but the …	7.2	non_classical_rbd	SAM	29.7619	64.2857
G0GXF2	lepA	Elongation factor 4	Rh054_02090	Rickettsia heilongjiangensis (strain ATCC VR-1524 / 054)	GO:0005525->F:GTP binding,GO:0043022->F:ribosome binding,GO:0003924->F:GTPase activity,GO:0045727->P:positive regulation of translation,GO:0005886->C:plasma membrane,GO:0003746->F:translation elongation factor activity	rhe:Rh054_02090	CDD	206731	cd04168	Tet(M)-like family includes Tet(M)	Tet(M)-like family includes Tet(M), Tet(O), Tet(W), and OtrA, containing tetracycline resistant proteins. Tet(M), Tet(O), Tet(W), and OtrA are tetracycline resistance genes found in Gram-positive and Gram-negative bacteria. Tetracyclines inhibit protein synthesis by preventing aminoacyl-tRNA from binding to the ribosomal acceptor site. This subfamily contains tetracycline resistance proteins that…	2e-26	non_classical_rbd	Ribosomal	37.5527	63.7131
Q93IR3	vrgS	VgrG protein		Salmonella typhimurium		None	CDD	132819	cd07286	The phosphoinositide binding Phox Homology	The phosphoinositide binding Phox Homology domain of Sorting Nexin 18. The PX domain is a phosphoinositide (PI) binding module present in many proteins with diverse functions. Sorting nexins (SNXs) make up the largest group among PX domain containing proteins. They are involved in regulating membrane traffic and protein sorting in the endosomal system. The PX domain of SNXs binds PIs and targets …	0.51			16.5354	62.9921
Q327E9	ospE1	OspE1	SDY_P046	Shigella dysenteriae serotype 1 (strain Sd197)		sdy:SDY_P046	CDD	240687	cd12241	RNA recognition motif found in pre-mRNA	RNA recognition motif found in pre-mRNA branch site protein p14 (SF3B14) and similar proteins. This subfamily corresponds to the RRM of SF3B14 (also termed p14), a 14 kDa protein subunit of SF3B which is a multiprotein complex that is an integral part of the U2 small nuclear ribonucleoprotein (snRNP) and the U11/U12 di-snRNP. SF3B is essential for the accurate excision of introns from pre-messeng…	8.2	classical_rbd	RRM	29.8701	62.3377
Q5ZUS4	legAS4	Eukaryotic huntingtin interacting protein B	lpg1718	Legionella pneumophila subsp. pneumophila (strain Philadelphia 1 / ATCC 33152 / DSM 7513)		lpn:lpg1718	CDD	240901	cd12455	RNA recognition motif-like Smg4_UPF3	RNA recognition motif-like Smg4_UPF3 domain in yeast up-frameshift suppressor 3 (Upf3p), Caenorhabditis elegans SMG-4, their human orthologs Upf3A and Upf3B, and similar proteins. This subfamily corresponds to the RRM-like Smg4_UPF3 domain found in yeast up-frameshift suppressor 3 (Upf3p), Caenorhabditis elegans SMG-4, their human orthologs Upf3A and Upf3B, and similar proteins. Upf3p, also terme…	0.15	classical_rbd	RRM	29.5455	61.3636
Q5ZUS4	legAS4	Eukaryotic huntingtin interacting protein B	lpg1718	Legionella pneumophila subsp. pneumophila (strain Philadelphia 1 / ATCC 33152 / DSM 7513)	GO	lpn:lpg1718	CDD	240901	cd12455	RNA recognition motif-like Smg4_UPF3	RNA recognition motif-like Smg4_UPF3 domain in yeast up-frameshift suppressor 3 (Upf3p), Caenorhabditis elegans SMG-4, their human orthologs Upf3A and Upf3B, and similar proteins. This subfamily corresponds to the RRM-like Smg4_UPF3 domain found in yeast	0.15			29.5455	61.3636
Q5ZSK8	lpg2509	SdeD	lpg2509	Legionella pneumophila subsp. pneumophila (strain Philadelphia 1 / ATCC 33152 / DSM 7513)		lpn:lpg2509	CDD	223316	COG0238	Ribosomal protein S18 [Translation	Ribosomal protein S18 [Translation, ribosomal structure and biogenesis]	7.4	non_classical_rbd	Ribosomal	28	61.3333
D2TKF1	espH	T3SS effector protein EspH	ROD_29891	Citrobacter rodentium (strain ICC168)		cro:ROD_29891	CDD	240708	cd12262	RNA recognition motif 2 and 4 in	RNA recognition motif 2 and 4 in RNA-binding protein MRN1 and similar proteins. This subgroup corresponds to the RRM2 and RRM4 of MRN1, also termed multicopy suppressor of RSC-NHP6 synthetic lethality protein 1, or post-transcriptional regulator of 69 kDa, and is an RNA-binding protein found in yeast. Although its specific biological role remains unclear, MRN1 might be involved in translational r…	6.9	classical_rbd	RRM	24.3902	60.9756
D0JM84	yopB	Secreted effector protein	YPD4_pCD0018	Yersinia pestis (strain D106004)	GO:0009405->P:pathogenesis	ypd:YPD4_pCD0018	CDD	240584	cd12949	NOPS domain	NOPS domain, including C-terminal coiled-coil region, in paraspeckle protein component 1 (PSPC1) and similar proteins. The family contains a DBHS domain (for Drosophila behavior, human splicing), which comprises two conserved RNA recognition motifs (RRMs)	0.7			27.6596	60.6383
Q5ZV00	sidB	SidB	lpg1642	Legionella pneumophila subsp. pneumophila (strain Philadelphia 1 / ATCC 33152 / DSM 7513)		lpn:lpg1642	CDD	241158	cd12714	RNA recognition motif 1 in vertebrate	RNA recognition motif 1 in vertebrate matrin-3. This subgroup corresponds to the RRM1 of Matrin 3 (MATR3 or P130), a highly conserved inner nuclear matrix protein with a bipartite nuclear localization signal (NLS), two zinc finger domains predicted to bind DNA, and two RNA recognition motifs (RRM), also termed RBDs (RNA binding domains) or RNPs (ribonucleoprotein domains), that are known to inter…	8.4	classical_rbd	RRM	31.5789	60.5263
A0A0B3XKN8	RD01_04045	ATP-dependent helicase HrpA		Pectobacterium carotovorum subsp. carotovorum		None	CDD	187770	cd09639	CRISPR/Cas system-associated protein Cas3	CRISPR/Cas system-associated protein Cas3. CRISPR (Clustered Regularly Interspaced Short Palindromic Repeats) and associated Cas proteins comprise a system for heritable host defense by prokaryotic cells against phage and other foreign DNA, DEAD/DEAH box helicase DNA helicase cas3', Often but not always is fused to HD nuclease domain, signature gene for Type I	0.03	classical_rbd	DEAD	21.813	59.7734
Q83D09	CBU_0937	UPF0422 protein CBU_0937	CBU_09372	Coxiella burnetii (strain RSA 493 / Nine Mile phase I)	GO	cbu:CBU_0937	CDD	115928	PF07303	Occludin homology domain	Occludin homology domain. This domain represents a conserved region approximately 100 residues long within eukaryotic occludin proteins and the RNA polymerase II elongation factor ELL. Occludin is an integral membrane protein that localises to tight junct	4			27.7228	58.4158
Q5ZUB9	lpg1888	Uncharacterized protein	lpg1888	Legionella pneumophila subsp. pneumophila (strain Philadelphia 1 / ATCC 33152 / DSM 7513)	GO:0003824->F:catalytic activity	lpn:lpg1888	CDD	197275	cd09178	N-terminal putative catalytic domain of	N-terminal putative catalytic domain of uncharacterized HKD family nucleases fused to putative helicases from the Snf2-like family. N-terminal putative catalytic domain of uncharacterized archaeal and prokaryotic HKD family nucleases fused to putative helicases from the Snf2-like family, which belong to the DNA/RNA helicase superfamily II (SF2). Although Snf2-like family enzymes do not possess he…	2.4	classical_rbd	DEAD	20.8955	58.209
Q5ZUB9	lpg1888	Uncharacterized protein	lpg1888	Legionella pneumophila subsp. pneumophila (strain Philadelphia 1 / ATCC 33152 / DSM 7513)	GO:0003824->F:catalytic activity	lpn:lpg1888	CDD	197216	cd09117	Catalytic domain of type II	Catalytic domain of type II restriction endonucleases BfiI and NgoFVII, and uncharacterized proteins with a DEAD domain. Catalytic domain of type II restriction endonucleases BfiI and NgoFVII, uncharacterized type III restriction endonuclease Res subunit, and uncharacterized DNA/RNA helicase superfamily II members. Proteins in this family are found mainly in prokaryotes. They contain one copy of …	2	classical_rbd	DEAD	22.2222	58.1197
Q5ZY53	lpg0519	Uncharacterized protein	lpg0519	Legionella pneumophila subsp. pneumophila (strain Philadelphia 1 / ATCC 33152 / DSM 7513)		lpn:lpg0519	CDD	212766	cd11832	Src homology 3 domain of SH3 and multiple	Src homology 3 domain of SH3 and multiple ankyrin repeat domains (Shank) proteins. Shank proteins carry scaffolding functions through multiple sites of protein-protein interaction in its domain architecture, including ankyrin (ANK) repeats, a long proline rich region, as well as SH3, PDZ, and SAM domains. They bind a variety of membrane and cytosolic proteins, and exist in alternatively spliced i…	3.1	non_classical_rbd	SAM	32	58
Q5ZTK5	lpg2156	Sid related protein-like	lpg2156	Legionella pneumophila subsp. pneumophila (strain Philadelphia 1 / ATCC 33152 / DSM 7513)		lpn:lpg2156	CDD	223172	COG0094	Ribosomal protein L5 [Translation	Ribosomal protein L5 [Translation, ribosomal structure and biogenesis]	8.9	non_classical_rbd	Ribosomal	23.3333	57.7778
Q5ZRQ1	sidH	SidH	lpg2829	Legionella pneumophila subsp. pneumophila (strain Philadelphia 1 / ATCC 33152 / DSM 7513)		lpn:lpg2829	CDD	150081	PF09293	T4 RNase H	T4 RNase H, C terminal. Members of this family are found in T4 RNaseH ribonuclease, and adopt a SAM domain-like fold, consisting of a bundle of four/five helices. These residues may have a role in providing a docking site for other proteins or enzymes in the replication fork.	0.8	non_classical_rbd	SAM	26.2295	56.5574
F0BS46	avrBs2	Avirulence protein AvrBs2		Xanthomonas perforans 91-118	GO:0006629->P:lipid metabolic process,GO:0008889->F:glycerophosphodiester phosphodiesterase activity,GO:0006071->P:glycerol metabolic process	None	CDD	188967	cd09568	2	SAM domain of liprin-alpha1,2,3,4 proteins repeat 3. SAM (sterile alpha motif) domain repeat 3 of liprin-alpha1,2,3,4 proteins is a protein-protein interaction domain. Liprin-alpha proteins contain three copies (repeats) of SAM domain. They may form heterodimers with liprin-beta proteins through their SAM domains. Liprins were originally identified as LAR (leukocyte common antigen-related) transm…	5.8	non_classical_rbd	SAM	27.7778	55.5556
D2TKF1	espH	T3SS effector protein EspH	ROD_29891	Citrobacter rodentium (strain ICC168)		cro:ROD_29891	CDD	240985	cd12541	RNA recognition motif 2 in La autoantigen (La	RNA recognition motif 2 in La autoantigen (La or LARP3) and similar proteins. This subgroup corresponds to the RRM2 of La autoantigen, also termed Lupus La protein, or La ribonucleoprotein, or Sjoegren syndrome type B antigen (SS-B), a highly abundant nuclear phosphoprotein and well conserved in eukaryotes. It specifically binds the 3'-terminal UUU-OH motif of nascent RNA polymerase III transcrip…	5.1	classical_rbd	La	30.2632	53.9474
A0A0B3XKN8	RD01_04045	ATP-dependent helicase HrpA		Pectobacterium carotovorum subsp. carotovorum		None	CDD	233483	TIGR01587	CRISPR-associated helicase Cas3	CRISPR-associated helicase Cas3. This model represents the highly conserved core region of an alignment of Cas3, a protein found in association with CRISPR repeat elements in a broad range of bacteria and archaea. Cas3 appears to be a helicase, with regions found by pfam00270 (DEAD/DEAH box helicase) and pfam00271 (Helicase conserved C-terminal domain). Some but not all members have an N-terminal…	0.62	classical_rbd	DEAD	20.6704	53.0726
A0A0A8U4Y4	cif	Cell cycle inhibiting factor		Escherichia coli O26:H11		None	CDD	240756	cd12310	RNA recognition motif 3 in the Spen (split end)	RNA recognition motif 3 in the Spen (split end) protein family. This subfamily corresponds to the RRM3 domain in the Spen (split end) protein family which includes RNA binding motif protein 15 (RBM15), putative RNA binding motif protein 15B (RBM15B) and similar proteins found in Metazoa. RBM15, also termed one-twenty two protein 1 (OTT1), conserved in eukaryotes, is a novel mRNA export factor and…	5.7	classical_rbd	DEAD	22.2222	52.7778
W1BS46	None	Per-activated serine protease autotransporter enterotoxin EspC	None	Escherichia coli IS25	GO:0019867->C:outer membrane,GO:0004252->F:serine-type endopeptidase activity	None	CDD	241141	cd12697	RNA recognition motif 3 in vertebrate regulator	RNA recognition motif 3 in vertebrate regulator of differentiation 1 (Rod1). This subgroup corresponds to the RRM3 of ROD1 coding protein Rod1, a mammalian polypyrimidine tract binding protein (PTB) homolog of a regulator of differentiation in the fission yeast Schizosaccharomyces pombe, where the nrd1 gene encodes an RNA binding protein negatively regulates the onset of differentiation. ROD1 is …	2.3	classical_rbd	RRM	28.9474	52.6316
Q5ZUB9	lpg1888	Uncharacterized protein	lpg1888	Legionella pneumophila subsp. pneumophila (strain Philadelphia 1 / ATCC 33152 / DSM 7513)	GO:0003824->F:catalytic activity	lpn:lpg1888	CDD	129499	TIGR00405	ribosomal protein L24p/L26e	ribosomal protein L24p/L26e, archaeal. This protein contains a KOW domain, shared by bacterial NusG and the L24p/L26e family of ribosomal proteins. Although called archaeal NusG in several publications, it is the only close homolog of eukaryotic L26e in archaeal genomes, shares an operon with L11 in many genomes, and has been sequenced from purified ribosomes. It is here designated as a ribosomal…	4.7	non_classical_rbd	Ribosomal	23.4483	50.3448
Q83C21	CBU_1314	Hypothetical cytosolic protein	CBU_13142	Coxiella burnetii (strain RSA 493 / Nine Mile phase I)	GO	cbu:CBU_1314	CDD	188920	cd09521	SAM domain of ASZ1 subfamily	SAM domain of ASZ1 subfamily. SAM (sterile alpha motif) domain of ASZ1 (Ankyrin, SAM, leucine Zipper) also known as GASZ (Germ cell-specific Ankyrin, SAM, leucine Zipper) subfamily is a potential protein-protein interaction domain. Proteins of this group	3.9			31.25	50
Q5ZWI4	lpg1101	Uncharacterized protein	lpg1101	Legionella pneumophila subsp. pneumophila (strain Philadelphia 1 / ATCC 33152 / DSM 7513)	GO:0044161->C:host cell cytoplasmic vesicle,GO:0032313->P:regulation of Rab GTPase activity,GO:0009405->P:pathogenesis	lpn:lpg1101	CDD	188900	cd09501	SAM domain ot SARM1-like proteins	SAM domain ot SARM1-like proteins, repeat 1. SAM (sterile alpha motif) domain repeat 1 of SARM1-like adaptor proteins is a protein-protein interaction domain. SARM1-like proteins contain two tandem SAM domains. SARM1-like proteins are involved in TLR (Toll-like receptor) signaling. They are responsible for targeted localization of the whole protein to post-synaptic regions of axons. In humans SAR…	6.9	non_classical_rbd	SAM	30.4348	49.2754
Q83D60	CBU_0881	Hypothetical cytosolic protein	CBU_0881	Coxiella burnetii (strain RSA 493 / Nine Mile phase I)	GO	cbu:CBU_0881	CDD	241212	cd12768	RNA recognition motif 2 in vertebrate	RNA recognition motif 2 in vertebrate serine/arginine-rich splicing factor 9 (SRSF9). This subgroup corresponds to the RRM2 of SRSF9, also termed pre-mRNA-splicing factor SRp30C, an essential splicing regulatory serine/arginine (SR) protein that has been implicated in the activity of many elements that control splice site selection, the alternative splicing of the glucocorticoid receptor beta in …	1.4			28.9474	47.3684
Q5ZT38	lpg2327	CG18304 gene product	lpg23272	Legionella pneumophila subsp. pneumophila (strain Philadelphia 1 / ATCC 33152 / DSM 7513)	GO	lpn:lpg2327	CDD	240577	cd12950	RRP7 domain ribosomal RNA-processing protein 7	RRP7 domain ribosomal RNA-processing protein 7 (Rrp7p) and similar proteins. This CD corresponds to the RRP7 domain of Rrp7p. Rrp7p is encoded by YCL031C gene from Saccharomyces cerevisiae. It is an essential yeast protein involved in pre-rRNA processing	4.7			22.6562	46.875
Q5ZT38	lpg2327	CG18304 gene product	lpg2327	Legionella pneumophila subsp. pneumophila (strain Philadelphia 1 / ATCC 33152 / DSM 7513)		lpn:lpg2327	CDD	240577	cd12950	RRP7 domain ribosomal RNA-processing protein 7	RRP7 domain ribosomal RNA-processing protein 7 (Rrp7p) and similar proteins. This CD corresponds to the RRP7 domain of Rrp7p. Rrp7p is encoded by YCL031C gene from Saccharomyces cerevisiae. It is an essential yeast protein involved in pre-rRNA processing and ribosome assembly. Rrp7p contains an N-terminal RNA recognition motif (RRM), also termed RBD (RNA binding domain) or RNP (ribonucleoprotein …	4.7	classical_rbd	RRM	22.6562	46.875
Q5ZVZ8	lpg1290	Uncharacterized protein	lpg1290	Legionella pneumophila subsp. pneumophila (strain Philadelphia 1 / ATCC 33152 / DSM 7513)	GO	lpn:lpg1290	CDD	240984	cd12540	RNA recognition motif in U2 small nuclear	RNA recognition motif in U2 small nuclear ribonucleoprotein auxiliary factor 35 kDa subunit-related protein 1 (U2AFBPL) and similar proteins. This subgroup corresponds to the RRM of U2AFBPL, a human homolog of the imprinted mouse gene U2afbp-rs, which encodes a U2 small nuclear ribonucleoprotein auxiliary factor 35 kDa subunit-related protein 1 (U2AFBPL), also termed CCCH type zinc finger, RNA-bi…	0.47			22.8571	46.6667
Q5ZVZ8	lpg1290	Uncharacterized protein	lpg1290	Legionella pneumophila subsp. pneumophila (strain Philadelphia 1 / ATCC 33152 / DSM 7513)		lpn:lpg1290	CDD	240984	cd12540	RNA recognition motif in U2 small nuclear	RNA recognition motif in U2 small nuclear ribonucleoprotein auxiliary factor 35 kDa subunit-related protein 1 (U2AFBPL) and similar proteins. This subgroup corresponds to the RRM of U2AFBPL, a human homolog of the imprinted mouse gene U2afbp-rs, which encodes a U2 small nuclear ribonucleoprotein auxiliary factor 35 kDa subunit-related protein 1 (U2AFBPL), also termed CCCH type zinc finger, RNA-bi…	0.47	classical_rbd	RRM	22.8571	46.6667
Q5ZWD8	lpg1147	Uncharacterized protein	lpg1147	Legionella pneumophila subsp. pneumophila (strain Philadelphia 1 / ATCC 33152 / DSM 7513)	GO:0008080->F:N-acetyltransferase activity	lpn:lpg1147	CDD	233477	TIGR01575	ribosomal-protein-alanine acetyltransferase	ribosomal-protein-alanine acetyltransferase. Members of this model belong to the GCN5-related N-acetyltransferase (GNAT) superfamily. This model covers prokarotes and the archaea. The seed contains a characterized accession for Gram negative E. coli. An untraceable characterized accession (PIR|S66013) for Gram positive B. subtilis scores well (205.0) in the full alignment. Characterized members a…	3.5	non_classical_rbd	Ribosomal	18.3206	46.5649
B9A807	vopL	Putative type III secretion system effector protein VopL		Vibrio parahaemolyticus		None	CDD	100110	cd05832	Ribosomal protein L12p	Ribosomal protein L12p. This subfamily includes archaeal L12p, the protein that is functionally equivalent to L7/L12 in bacteria and the P1 and P2 proteins in eukaryotes. L12p is homologous to P1 and P2 but is not homologous to bacterial L7/L12. It is located in the L12 stalk, with proteins L10, L11, and 23S rRNA. L12p is the only protein in the ribosome to occur as multimers, always appearing as…	6.8	non_classical_rbd	Ribosomal	20.7547	46.2264
Q5ZUP2	lpg1751	Uncharacterized protein	lpg17512	Legionella pneumophila subsp. pneumophila (strain Philadelphia 1 / ATCC 33152 / DSM 7513)	GO	lpn:lpg1751	CDD	234065	TIGR02937	RNA polymerase sigma factor	RNA polymerase sigma factor, sigma-70 family. This model encompasses all varieties of the sigma-70 type sigma factors including the ECF subfamily. A number of sigma factors have names with a different number than 70 (i.e. sigma-38), but in fact, all excep	7.1			20.2532	45.5696
Q5ZSH9	lpg2538	Uncharacterized protein	lpg2538	Legionella pneumophila subsp. pneumophila (strain Philadelphia 1 / ATCC 33152 / DSM 7513)		lpn:lpg2538	CDD	198379	cd00495	Ribosomal L25/TL5/CTC N-terminal	Ribosomal L25/TL5/CTC N-terminal 5S rRNA binding domain. L25 is a single-domain protein, homologous to the N-terminal domain of TL5 and CTC. CTC is a known stress protein, and proteins of this family are believed to have two functions, acting as both ribosomal and stress proteins. In Escherichia coli, cells deleted for L25 were found to be viable, however, these cells grew slowly and had impaired…	3.7	non_classical_rbd	Ribosomal	23.3333	45.5556
Q5ZTG2	lpg2200	Uncharacterized protein	lpg2200	Legionella pneumophila subsp. pneumophila (strain Philadelphia 1 / ATCC 33152 / DSM 7513)		lpn:lpg2200	CDD	223436	COG0359	Ribosomal protein L9 [Translation	Ribosomal protein L9 [Translation, ribosomal structure and biogenesis]	9	non_classical_rbd	Ribosomal	20.2703	45.2703
C6V2F8	espX2	Non-LEE-encoded type III secreted effector	ECSP_0895	Escherichia coli O157:H7 (strain TW14359 / EHEC)	GO:0004842->F:ubiquitin-protein transferase activity	etw:ECSP_0895	CDD	223166	COG0088	Ribosomal protein L4 [Translation	Ribosomal protein L4 [Translation, ribosomal structure and biogenesis]	3.4	non_classical_rbd	Ribosomal	17.757	44.8598
Q55286	ipgD	Inositol phosphate phosphatase IpgD		Shigella sonnei	GO:0005576->C:extracellular region,GO:0016791->F:phosphatase activity,GO:0009405->P:pathogenesis	None	CDD	188961	cd09562	2	SAM domain of liprin-alpha1,2,3,4 proteins repeat 1. SAM (sterile alpha motif) domain repeat 1 of liprin-alpha1,2,3,4 proteins is a protein-protein interaction domain. Liprin-alpha proteins contain three copies (repeats) of SAM domain. They may form heterodimers with liprin-beta proteins through their SAM domains. Liprins were originally identified as LAR (leukocyte common antigen-related) transm…	9.3	non_classical_rbd	SAM	22.5352	43.662
Q5ZZA8	vipF	N-terminal acetyltransferase, GNAT family	lpg0103	Legionella pneumophila subsp. pneumophila (strain Philadelphia 1 / ATCC 33152 / DSM 7513)	GO:0008080->F:N-acetyltransferase activity	lpn:lpg0103	CDD	233477	TIGR01575	ribosomal-protein-alanine acetyltransferase	ribosomal-protein-alanine acetyltransferase. Members of this model belong to the GCN5-related N-acetyltransferase (GNAT) superfamily. This model covers prokarotes and the archaea. The seed contains a characterized accession for Gram negative E. coli. An untraceable characterized accession (PIR|S66013) for Gram positive B. subtilis scores well (205.0) in the full alignment. Characterized members a…	8e-06	non_classical_rbd	Ribosomal	24.4275	43.5115
Q5ZTL4	lpg2147	Uncharacterized protein	lpg2147	Legionella pneumophila subsp. pneumophila (strain Philadelphia 1 / ATCC 33152 / DSM 7513)		lpn:lpg2147	CDD	211423	cd11610	N-terminal domain of eIF2D and related proteins	N-terminal domain of eIF2D and related proteins. This N-terminal domain of eIF2D co-occurs with a PUA domain. eIF2D translation initiation factor (also known as ligatin) is involved in the recruitment and delivery of aminoacyl-tRNAs to the P-site of the eukaryotic ribosome in a GTP-independent manner.	7.2	classical_rbd	PUA	21.0526	43.4211
Q5ZZ51	lpg0160	Uncharacterized protein	lpg0160	Legionella pneumophila subsp. pneumophila (strain Philadelphia 1 / ATCC 33152 / DSM 7513)		lpn:lpg0160	CDD	241088	cd12644	RNA recognition motif of pre-mRNA cleavage	RNA recognition motif of pre-mRNA cleavage factor Im 59 kDa subunit (CFIm59 or CPSF7) and similar proteins. This subgroup corresponds to the RRM of CFIm59. Cleavage factor Im (CFIm) is a highly conserved component of the eukaryotic mRNA 3' processing machinery that functions in UGUA-mediated poly(A) site recognition, the regulation of alternative poly(A) site selection, mRNA export, and mRNA spli…	9.3	classical_rbd	RRM	18.8889	43.3333
Q5ZX35	lpg0898	Uncharacterized protein	lpg0898	Legionella pneumophila subsp. pneumophila (strain Philadelphia 1 / ATCC 33152 / DSM 7513)		lpn:lpg0898	CDD	212586	cd11717	THUMP domain-containing protein	THUMP domain-containing protein 1-like. This family contains THUMP domain-only proteins including THUMP domain-containing protein 1 and Saccharomyces cerevisiae Tan1. Tan1 is non essential and has been shown to be required for the formation of the modified nucleoside N(4)-acetylcytidine (ac(4)C) in tRNA. To date, there is no functional information available about THUMPD1. The THUMP domain is name…	4.1	non_classical_rbd	THUMP	18.3544	43.038
W1BS46	None	Per-activated serine protease autotransporter enterotoxin EspC	None	Escherichia coli IS25	GO:0019867->C:outer membrane,GO:0004252->F:serine-type endopeptidase activity	None	CDD	241139	cd12695	RNA recognition motif 3 in vertebrate	RNA recognition motif 3 in vertebrate polypyrimidine tract-binding protein 1 (PTB). This subgroup corresponds to the RRM3 of PTB, also known as 58 kDa RNA-binding protein PPTB-1 or heterogeneous nuclear ribonucleoprotein I (hnRNP I), an important negative regulator of alternative splicing in mammalian cells. PTB also functions at several other aspects of mRNA metabolism, including mRNA localizati…	8.6	classical_rbd	RRM	21.5054	43.0108
B3CQ17	OTT_0250	Ankyrin repeat-containing protein 07_01	OTT_0250	Orientia tsutsugamushi (strain Ikeda)		ott:OTT_0250	CDD	118985	PF10465	PinA peptidase inhibitor	PinA peptidase inhibitor. PinA inhibits the endopeptidase La. It binds to the La homotetramer but does not interfere with the ATP binding site or the active site of La.	8.3	classical_rbd	La	21.4286	42.8571
Q71HP5	None	EspI-like	None	Escherichia coli		None	CDD	240674	cd12228	RNA recognition motif (RRM) in the cell	RNA recognition motif (RRM) in the cell surface Ecto-NOX disulfide-thiol exchanger (ECTO-NOX or ENOX) proteins. This subgroup corresponds to the conserved RNA recognition motif (RRM) in ECTO-NOX proteins (also termed ENOX), comprising a family of plant and animal NAD(P)H oxidases exhibiting both, oxidative and protein disulfide isomerase-like, activities. They are growth-related and drive cell en…	0.092	classical_rbd	RRM	26.1905	42.8571
B7UR60	E2348C_1442	T3SS secreted effector NleA/EspI homolog	E2348C_1442	Escherichia coli O127:H6 (strain E2348/69 / EPEC)		ecg:E2348C_1442	CDD	240674	cd12228	RNA recognition motif (RRM) in the cell	RNA recognition motif (RRM) in the cell surface Ecto-NOX disulfide-thiol exchanger (ECTO-NOX or ENOX) proteins. This subgroup corresponds to the conserved RNA recognition motif (RRM) in ECTO-NOX proteins (also termed ENOX), comprising a family of plant and animal NAD(P)H oxidases exhibiting both, oxidative and protein disulfide isomerase-like, activities. They are growth-related and drive cell en…	7.9	classical_rbd	RRM	22.619	42.8571
Q27RI2	aexT	AexT	ASA_4266	Aeromonas salmonicida (strain A449)	GO:0005576->C:extracellular region,GO:0005096->F:GTPase activator activity,GO:0009405->P:pathogenesis	asa:ASA_4266	CDD	132060	TIGR03015	putative secretion ATPase	putative secretion ATPase, PEP-CTERM locus subfamily. Members of this protein are marked as probable ATPases by the nucleotide binding P-loop motif GXXGXGKTT, a motif DEAQ similar to the DEAD/H box of helicases, and extensive homology to ATPases of MSHA-type pilus systems and to GspA proteins associated with type II protein secretion systems [Protein fate, Protein and peptide secretion and traffi…	3.1	classical_rbd	DEAD	14.4981	42.0074
K2STM0	hopN1	Type III effector HopN1		Pseudomonas avellanae BPIC 631	GO:0004197->F:cysteine-type endopeptidase activity,GO:0009405->P:pathogenesis	None	CDD	240813	cd12367	RNA recognition motif 2 in RNA-binding protein	RNA recognition motif 2 in RNA-binding protein 45 (RBM45) and similar proteins. This subfamily corresponds to the RRM2 of RBM45, also termed developmentally-regulated RNA-binding protein 1 (DRB1), a new member of RNA recognition motif (RRM)-type neural RNA-binding proteins, which expresses under spatiotemporal control. It is encoded by gene drb1 that is expressed in neurons, not in glial cells. R…	1.3	classical_rbd	RRM	22.973	41.8919
Q5ZR84	legP	Astacin protease	lpg2999	Legionella pneumophila subsp. pneumophila (strain Philadelphia 1 / ATCC 33152 / DSM 7513)	GO:0004222->F:metalloendopeptidase activity,GO:0008270->F:zinc ion binding	lpn:lpg2999	CDD	100070	cd02641	R3H domain of Smubp-2_like proteins	R3H domain of Smubp-2_like proteins. Smubp-2_like proteins also contain a helicase_like and an AN1-like Zinc finger domain and have been shown to bind single-stranded DNA. The name of the R3H domain comes from the characteristic spacing of the most conserved arginine and histidine residues. The function of the domain is predicted to bind ssDNA or ssRNA.	6	non_classical_rbd	R3H	23.3333	41.6667
E1WA29	pipB2	Type III secretion system effector protein, Contributes to Sif formation	SL1344_2763	Salmonella typhimurium (strain SL1344)	GO	None	CDD	212466	cd01719	Sm protein G	Sm protein G. The eukaryotic Sm proteins (B/B', D1, D2, D3, E, F and G) assemble into a hetero-heptameric ring around the Sm site of the 2,2,7-trimethyl guanosine (m3G) capped U1, U2, U4 and U5 snRNAs (Sm snRNAs) forming the core of the snRNP particle. The snRNP particle, in turn, assembles with other components onto the pre-mRNA to form the spliceosome which is responsible for the excision of in…	1.7			15.7143	41.4286
Q5ZZ20	lpg0191	Uncharacterized protein	lpg0191	Legionella pneumophila subsp. pneumophila (strain Philadelphia 1 / ATCC 33152 / DSM 7513)	GO	lpn:lpg0191	CDD	153404	cd08035	La RNA-binding domain of La-related protein 4	La RNA-binding domain of La-related protein 4. This domain is found in vertebrate La-related protein 4 (LARP4), also known as c-MPL binding protein. La-type domains often co-occur with RNA-recognition motifs (RRMs). A variety of La-related proteins (LARPs or La ribonucleoproteins), with differing domain architecture, appear to function as RNA-binding proteins in eukaryotic cellular processes.	0.68			22.6667	41.3333
Q5ZZ20	lpg0191	Uncharacterized protein	lpg0191	Legionella pneumophila subsp. pneumophila (strain Philadelphia 1 / ATCC 33152 / DSM 7513)		lpn:lpg0191	CDD	153404	cd08035	La RNA-binding domain of La-related protein 4	La RNA-binding domain of La-related protein 4. This domain is found in vertebrate La-related protein 4 (LARP4), also known as c-MPL binding protein. La-type domains often co-occur with RNA-recognition motifs (RRMs). A variety of La-related proteins (LARPs or La ribonucleoproteins), with differing domain architecture, appear to function as RNA-binding proteins in eukaryotic cellular processes.	0.68	classical_rbd	La	22.6667	41.3333
I6LD06	hrpW	HrpW		Pseudomonas viridiflava	GO:0005576->C:extracellular region,GO:0030570->F:pectate lyase activity	None	CDD	100109	cd05831	Ribosomal protein P1	Ribosomal protein P1. This subfamily represents the eukaryotic large ribosomal protein P1. Eukaryotic P1 and P2 are functionally equivalent to the bacterial protein L7/L12, but are not homologous to L7/L12. P1 is located in the L12 stalk, with proteins P2, P0, L11, and 28S rRNA. P1 and P2 are the only proteins in the ribosome to occur as multimers, always appearing as sets of heterodimers. Recent…	2.6	non_classical_rbd	Ribosomal	13.5922	40.7767
Q5ZSB6	lpg2603	Uncharacterized protein	lpg2603	Legionella pneumophila subsp. pneumophila (strain Philadelphia 1 / ATCC 33152 / DSM 7513)	GO:0044161->C:host cell cytoplasmic vesicle,GO:0032313->P:regulation of Rab GTPase activity,GO:0009405->P:pathogenesis	lpn:lpg2603	CDD	240979	cd12535	RNA recognition motif in vertebrate fused	RNA recognition motif in vertebrate fused in Ewing's sarcoma protein (FUS), TATA-binding protein-associated factor 15 (TAF15) and similar proteins. This subgroup corresponds to the RRM of FUS and TAF15. FUS (TLS or Pigpen or hnRNP P2), also termed 75 kDa DNA-pairing protein (POMp75), or oncoprotein TLS (Translocated in liposarcoma), is a member of the FET (previously TET) (FUS/TLS, EWS, TAF15) fa…	5.3	classical_rbd	RGG	19.7674	40.6977
Q5ZZA8	vipF	N-terminal acetyltransferase, GNAT family	lpg0103	Legionella pneumophila subsp. pneumophila (strain Philadelphia 1 / ATCC 33152 / DSM 7513)	GO:0008080->F:N-acetyltransferase activity	lpn:lpg0103	CDD	233477	TIGR01575	ribosomal-protein-alanine acetyltransferase	ribosomal-protein-alanine acetyltransferase. Members of this model belong to the GCN5-related N-acetyltransferase (GNAT) superfamily. This model covers prokarotes and the archaea. The seed contains a characterized accession for Gram negative E. coli. An untraceable characterized accession (PIR|S66013) for Gram positive B. subtilis scores well (205.0) in the full alignment. Characterized members a…	0.005	non_classical_rbd	Ribosomal	21.374	40.458
Q8RP17	hopW1-1	Effector protein hopW1-1		Pseudomonas syringae pv. maculicola	GO:0005576->C:extracellular region,GO:0044419->P:interspecies interaction between organisms,GO:0034053->P:modulation by symbiont of host defense-related programmed cell death	pg:9680098	CDD	198379	cd00495	Ribosomal L25/TL5/CTC N-terminal 5S	Ribosomal L25/TL5/CTC N-terminal 5S rRNA binding domain. L25 is a single-domain protein, homologous to the N-terminal domain of TL5 and CTC. CTC is a known stress protein, and proteins of this family are believed to have two functions, acting as both ribosomal and stress proteins. In Escherichia coli, cells deleted for L25 were found to be viable, however, these cells grew slowly and had impaired…	2	non_classical_rbd	Ribosomal	23.3333	40
Q5ZUB9	lpg1888	Uncharacterized protein	lpg1888	Legionella pneumophila subsp. pneumophila (strain Philadelphia 1 / ATCC 33152 / DSM 7513)	GO:0003824->F:catalytic activity	lpn:lpg1888	CDD	197224	cd09126	C-terminal putative phospholipase D-like	C-terminal putative phospholipase D-like domain of uncharacterized prokaryotic HKD family nucleases fused to DEAD/DEAH box helicases. C-terminal putative phospholipase D (PLD)-like domain of uncharacterized prokaryotic HKD family nucleases fused to a DEAD/DEAH box helicase domain. All members of this subfamily are uncharacterized. In addition to the helicase-like region, members of this family al…	3.3	classical_rbd	DEAD	23.0159	38.8889
G0GXF2	lepA	Elongation factor 4	Rh054_02090	Rickettsia heilongjiangensis (strain ATCC VR-1524 / 054)	GO:0005525->F:GTP binding,GO:0043022->F:ribosome binding,GO:0003924->F:GTPase activity,GO:0045727->P:positive regulation of translation,GO:0005886->C:plasma membrane,GO:0003746->F:translation elongation factor activity	rhe:Rh054_02090	CDD	129576	TIGR00485	translation elongation factor TU	translation elongation factor TU. This model models orthologs of translation elongation factor EF-Tu in bacteria, mitochondria, and chloroplasts, one of several GTP-binding translation factors found by the more general pfam model GTP_EFTU. The eukaryotic conterpart, eukaryotic translation elongation factor 1 (eEF-1 alpha), is excluded from this model. EF-Tu is one of the most abundant proteins in…	4e-10	non_classical_rbd	GTP	19.2893	38.8325
G0GXF2	lepA	Elongation factor 4	Rh054_02090	Rickettsia heilongjiangensis (strain ATCC VR-1524 / 054)	GO:0005525->F:GTP binding,GO:0043022->F:ribosome binding,GO:0003924->F:GTPase activity,GO:0045727->P:positive regulation of translation,GO:0005886->C:plasma membrane,GO:0003746->F:translation elongation factor activity	rhe:Rh054_02090	CDD	232995	TIGR00487	translation initiation factor IF-2	translation initiation factor IF-2. This model discriminates eubacterial (and mitochondrial) translation initiation factor 2 (IF-2), encoded by the infB gene in bacteria, from similar proteins in the Archaea and Eukaryotes. In the bacteria and in organelles, the initiator tRNA is charged with N-formyl-Met instead of Met. This translation factor acts in delivering the initator tRNA to the ribosome…	2e-13	non_classical_rbd	GTP	17.3765	38.5009
D2TKD5	espG	T3SS effector protein EspG	ROD_29681	Citrobacter rodentium (strain ICC168)	GO:0004197->F:cysteine-type endopeptidase activity,GO:0009405->P:pathogenesis	cro:ROD_29681	CDD	223130	COG0052	Ribosomal protein S2 [Translation	Ribosomal protein S2 [Translation, ribosomal structure and biogenesis]	2.3	non_classical_rbd	Ribosomal	17.4603	38.4921
Q5ZSV9	lpg2407	Uncharacterized protein	lpg2407	Legionella pneumophila subsp. pneumophila (strain Philadelphia 1 / ATCC 33152 / DSM 7513)		lpn:lpg2407	CDD	223262	COG0184	Ribosomal protein S15P/S13E [Translation	Ribosomal protein S15P/S13E [Translation, ribosomal structure and biogenesis]	0.29	non_classical_rbd	Ribosomal	20.2247	38.2022
Q5ZSM7	lepB	gene lepB	lpg2490	Legionella pneumophila subsp. pneumophila (strain Philadelphia 1 / ATCC 33152 / DSM 7513)	GO	lpn:lpg2490	CDD	188306	TIGR03319	ribonuclease Y	ribonuclease Y. Members of this family are RNase Y, an endoribonuclease. The member from Bacillus subtilis, YmdA, has been shown to be involved in turnover of yitJ riboswitch [Transcription, Degradation of RNA].	0.32			16.1479	37.9377
E1WGN6	sseK3	Type III secretion system effector protein	SL1344_1928	Salmonella typhimurium (strain SL1344)	GO	None	CDD	179739	PRK04099	tRNA pseudouridine synthase B	tRNA pseudouridine synthase B, Provisional	6.3			10.2564	35.8974
P31492	Outer membrane virulence protein YopE	yopE		Yersinia enterocolitica			CDD	152069	pfam11633	SUD-M, Single-stranded poly(A) binding domain.	Effectors list in the same order as your tableThis family of proteins represents Nsp3c, the product of ORF1a in group 2 coronavirus. The domain exhibits a macrodomain fold containing the nsp3 residues 528 to 648, with a flexibly extended N-terminal tail from residues 513 to 527 and a C-terminal flexible tail of residues 649 to 651. SUD-M(527-651) binds single-stranded poly(A); the contact area wi…	5.2			10.2564	35.8974
K0GBY8	CT813	Putative inclusion membrane protein		Chlamydia trachomatis		None	CDD	225173	COG2264	Ribosomal protein L11 methylase [Translation	Ribosomal protein L11 methylase [Translation, ribosomal structure and biogenesis]	4.9	non_classical_rbd	Ribosomal	12.6667	35
Q5ZSM7	lepB	gene lepB	lpg2490	Legionella pneumophila subsp. pneumophila (strain Philadelphia 1 / ATCC 33152 / DSM 7513)	GO	lpn:lpg2490	CDD	188306	TIGR03319	ribonuclease Y	ribonuclease Y. Members of this family are RNase Y, an endoribonuclease. The member from Bacillus subtilis, YmdA, has been shown to be involved in turnover of yitJ riboswitch [Transcription, Degradation of RNA].	4.00E-05			18.0934	34.0467
Q5ZUC3	legC2	Microtubule binding protein, putative	lpg1884	Legionella pneumophila subsp. pneumophila (strain Philadelphia 1 / ATCC 33152 / DSM 7513)	GO	lpn:lpg1884	CDD	188306	TIGR03319	ribonuclease Y	ribonuclease Y. Members of this family are RNase Y, an endoribonuclease. The member from Bacillus subtilis, YmdA, has been shown to be involved in turnover of yitJ riboswitch [Transcription, Degradation of RNA].	0.002			15.1751	33.8521
Q5ZSM7	lepB	gene lepB	lpg2490	Legionella pneumophila subsp. pneumophila (strain Philadelphia 1 / ATCC 33152 / DSM 7513)	GO	lpn:lpg2490	CDD	188306	TIGR03319	ribonuclease Y	ribonuclease Y. Members of this family are RNase Y, an endoribonuclease. The member from Bacillus subtilis, YmdA, has been shown to be involved in turnover of yitJ riboswitch [Transcription, Degradation of RNA].	0.035			15.3696	33.6576
D0JM84	yopB	Secreted effector protein	YPD4_pCD0018	Yersinia pestis (strain D106004)	GO:0009405->P:pathogenesis	ypd:YPD4_pCD0018	CDD	145556	PF02478	Pneumovirus phosphoprotein	Pneumovirus phosphoprotein. This family represents the phosphoprotein of Paramyxoviridae, a putative RNA polymerase alpha subunit that may function in template binding.	3.9			11.2782	33.4586
Q5ZRE6	lpg2936	Ribosomal RNA small subunit methyltransferase E	lpg29362	Legionella pneumophila subsp. pneumophila (strain Philadelphia 1 / ATCC 33152 / DSM 7513)	GO:0008168->F:methyltransferase activity,GO:0006364->P:rRNA processing,GO:0005737->C:cytoplasm	lpn:lpg2936	CDD	146574	PF04013	Putative SAM-dependent RNA	Putative SAM-dependent RNA methyltransferase. This family is likely to be an S-adenosyl-L-methionine (SAM)-dependent RNA methyltransferase.	0.16			12.0603	33.1658
Q5ZRE6	lpg2936	Ribosomal RNA small subunit methyltransferase E	lpg2936	Legionella pneumophila subsp. pneumophila (strain Philadelphia 1 / ATCC 33152 / DSM 7513)	GO:0008168->F:methyltransferase activity,GO:0006364->P:rRNA processing,GO:0005737->C:cytoplasm	lpn:lpg2936	CDD	146574	PF04013	Putative SAM-dependent RNA	Putative SAM-dependent RNA methyltransferase. This family is likely to be an S-adenosyl-L-methionine (SAM)-dependent RNA methyltransferase.	0.16	non_classical_rbd	SAM	12.0603	33.1658
Q5DI81	None	Type III effector HopAT1	None	Pseudomonas syringae pv. phaseolicola		None	CDD	188587	TIGR04072	lipid biosynthesis B12-binding/radical	lipid biosynthesis B12-binding/radical SAM protein. Members of this protein family occur in conserved genomic contexts highly suggestive of lipid biosynthesis, including an island shared between Kuenenia stuttgartiensis, which produces ladderanes, and Desulfotalea psychrophila, which produces a different kind of unusual polyunsaturated hydrocarbon.	1.3	non_classical_rbd	SAM	17.2185	33.1126
A0A0A8I7Z0	ciaI	Invasion antigen I		Campylobacter lari RM16712		None	CDD	213839	TIGR03629	archaeal ribosomal protein S13P	archaeal ribosomal protein S13P. This model describes exclusively the archaeal ribosomal protein S13P. It excludes the homologous eukaryotic 40S ribosomal protein S18 and bacterial 30S ribosomal protein S13 [Protein synthesis, Ribosomal proteins: synthesis and modification].	2.5	non_classical_rbd	Ribosomal	16.6667	32.6389
A0A0A8U4Y4	cif	Cell cycle inhibiting factor		Escherichia coli O26:H11		None	CDD	241172	cd12728	RNA recognition motif-like Smg4_UPF3	RNA recognition motif-like Smg4_UPF3 domain in up-frameshift suppressor 3 homolog B on chromosome X (Upf3B). This subgroup corresponds to the RRM-like Smg4_UPF3 domain in Upf3B, also termed regulator of nonsense transcripts 3B, or nonsense mRNA reducing factor 3B, a human ortholog of yeast Upf3p and Caenorhabditis elegans SMG-4. It derives from X-linked gene UPF3B and is required for nonsense-med…	3.1	classical_rbd	RRM	19.1011	32.5843
Q8VSD5	ORF169b	ORF169b2	NA	Shigella flexneri	GO	sfl:CP0209	CDD	233106	TIGR00731	ribosomal protein L25	ribosomal protein L25, Ctc-form. This model models a family of proteins with full-length homology to the general stress protein Ctc of Bacillus subtilis, a mesophile, and ribosomal protein TL5 of Thermus thermophilus, a thermophile. Ribosomal protein L25	2.8			14.7727	32.3864
Q5ZSM7	lepB	gene lepB	lpg2490	Legionella pneumophila subsp. pneumophila (strain Philadelphia 1 / ATCC 33152 / DSM 7513)	GO	lpn:lpg2490	CDD	224212	COG1293	Predicted RNA-binding protein homologous to	Predicted RNA-binding protein homologous to eukaryotic snRNP [Transcription]	0.4			11.7021	32.2695
Q8VSD6	ORF169b	ORF169b3	NA	Shigella flexneri	GO	sfl:CP0210	CDD	187885	cd09755	CRISPR/Cas system-associated protein Cas2	CRISPR/Cas system-associated protein Cas2. CRISPR (Clustered Regularly Interspaced Short Palindromic Repeats) and associated Cas proteins comprise a system for heritable host defense by prokaryotic cells against phage and other foreign DNA, Cas2 is present in majority of CRISPR/Cas systems along with Cas1, RNAse specific to U-rich regions, Possesses an RRM/ferredoxin fold	2.9			19.3548	32.2581
Q5ZRE6	lpg2936	Ribosomal RNA small subunit methyltransferase E	lpg29362	Legionella pneumophila subsp. pneumophila (strain Philadelphia 1 / ATCC 33152 / DSM 7513)	GO:0008168->F:methyltransferase activity,GO:0006364->P:rRNA processing,GO:0005737->C:cytoplasm	lpn:lpg2936	CDD	233188	TIGR00922	transcription termination/antitermination factor	transcription termination/antitermination factor NusG. NusG proteins are transcription factors which are aparrently universal in prokaryotes (archaea and eukaryotes have homologs that may have related functions). The essential components of these factors include an N-terminal RNP-like (ribonucleoprotein) domain and a C-terminal KOW motif (pfam00467) believed to be a nucleic acid binding domain. I…	6.5			16.2791	31.9767
Q5ZRE6	lpg2936	Ribosomal RNA small subunit methyltransferase E	lpg2936	Legionella pneumophila subsp. pneumophila (strain Philadelphia 1 / ATCC 33152 / DSM 7513)	GO:0008168->F:methyltransferase activity,GO:0006364->P:rRNA processing,GO:0005737->C:cytoplasm	lpn:lpg2936	CDD	233188	TIGR00922	transcription termination/antitermination factor	transcription termination/antitermination factor NusG. NusG proteins are transcription factors which are aparrently universal in prokaryotes (archaea and eukaryotes have homologs that may have related functions). The essential components of these factors include an N-terminal RNP-like (ribonucleoprotein) domain and a C-terminal KOW motif (pfam00467) believed to be a nucleic acid binding domain. I…	6.5	classical_rbd	KOW	16.2791	31.9767
Q8PIT1	rfaY	RNA polymerase ECF-type sigma factor	XAC2814	Xanthomonas axonopodis pv. citri (strain 306)	GO:0003700->F:sequence-specific DNA binding transcription factor activity,GO:0003677->F:DNA binding,GO:0016987->F:sigma factor activity,GO:0006352->P:DNA-templated transcription, initiation	xac:XAC2814	CDD	224019	COG1094	Predicted RNA-binding protein (contains KH	Predicted RNA-binding protein (contains KH domains) [General function prediction only]	2.1	classical_rbd	KH	13.4021	31.9588
Q5ZSM7	lepB	gene lepB	lpg2490	Legionella pneumophila subsp. pneumophila (strain Philadelphia 1 / ATCC 33152 / DSM 7513)	GO	lpn:lpg2490	CDD	224212	COG1293	Predicted RNA-binding protein homologous to	Predicted RNA-binding protein homologous to eukaryotic snRNP [Transcription]	0.62			12.4113	31.9149
Q5ZUP2	lpg1751	Uncharacterized protein	lpg17512	Legionella pneumophila subsp. pneumophila (strain Philadelphia 1 / ATCC 33152 / DSM 7513)	GO	lpn:lpg1751	CDD	238359	cd00670	Gly_His_Pro_Ser_Thr_tRNA	Gly_His_Pro_Ser_Thr_tRNA synthetase class II core domain. This domain is the core catalytic domain of tRNA synthetases of the subgroup containing glycyl, histidyl, prolyl, seryl and threonyl tRNA synthetases. It is primarily responsible for ATP-dependent formation of the enzyme bound aminoacyl-adenylate. These enzymes belong to class II aminoacyl-tRNA synthetases (aaRS) based upon their structure…	9.6			8.93617	31.9149
Q5ZRN6	lpg2844	Hypothetical histidine-rich protein	lpg28442	Legionella pneumophila subsp. pneumophila (strain Philadelphia 1 / ATCC 33152 / DSM 7513)	GO	lpn:lpg2844	CDD	147601	PF05505	Ebola nucleoprotein	Ebola nucleoprotein. This family consists of Ebola and Marburg virus nucleoproteins. These proteins are responsible for encapsidation of genomic RNA. It has been found that nucleoprotein DNA vaccines can offer protection from the virus.	0.62			8.64714	31.5202
Q5ZSM7	lepB	gene lepB	lpg2490	Legionella pneumophila subsp. pneumophila (strain Philadelphia 1 / ATCC 33152 / DSM 7513)	GO	lpn:lpg2490	CDD	188306	TIGR03319	ribonuclease Y	ribonuclease Y. Members of this family are RNase Y, an endoribonuclease. The member from Bacillus subtilis, YmdA, has been shown to be involved in turnover of yitJ riboswitch [Transcription, Degradation of RNA].	5e-05			17.1206	31.323
Q5ZRK7	lpg2874	Uncharacterized protein	lpg2874	Legionella pneumophila subsp. pneumophila (strain Philadelphia 1 / ATCC 33152 / DSM 7513)		lpn:lpg2874	CDD	240453	cd12873	SPRY domain associated with DEAD box gene DDX1	SPRY domain associated with DEAD box gene DDX1. This SPRY domain is associated with the DEAD box gene, DDX1, an RNA-dependent ATPase involved in HIV-1 Rev function and virus replication. It is suggested that DDX1 acts as a cellular cofactor by promoting oligomerization of Rev on the Rev response element (RRE). DDX1 RNA is overexpressed in breast cancer, data showing a strong and independent assoc…	8.1	classical_rbd	DEAD	14.1935	30.9677
Q5ZRN6	lpg2844	Hypothetical histidine-rich protein	lpg28442	Legionella pneumophila subsp. pneumophila (strain Philadelphia 1 / ATCC 33152 / DSM 7513)	GO	lpn:lpg2844	CDD	145047	PF01692	Paramyxovirus non-structural protein c	Paramyxovirus non-structural protein c. This family consist of the C proteins (C', C, Y1, Y2) found in Paramyxovirinae, human parainfluenza, and sendai virus. The C proteins effect viral RNA synthesis having both a positive and negative effect during the course of infection. Paramyxovirus have a negative strand ssRNA genome of 15.3kb form which six mRNAs are transcribed, five of these are monocis…	4			13.7255	30.8824
Q5ZT38	lpg2327	CG18304 gene product	lpg23272	Legionella pneumophila subsp. pneumophila (strain Philadelphia 1 / ATCC 33152 / DSM 7513)	GO	lpn:lpg2327	CDD	224212	COG1293	Predicted RNA-binding protein homologous to	Predicted RNA-binding protein homologous to eukaryotic snRNP [Transcription]	0.1			11.8794	29.9645
G0GXF2	lepA	Elongation factor 4	Rh054_02090	Rickettsia heilongjiangensis (strain ATCC VR-1524 / 054)	GO:0005525->F:GTP binding,GO:0043022->F:ribosome binding,GO:0003924->F:GTPase activity,GO:0045727->P:positive regulation of translation,GO:0005886->C:plasma membrane,GO:0003746->F:translation elongation factor activity	rhe:Rh054_02090	CDD	234395	TIGR03918	[FeFe] hydrogenase H-cluster maturation GTPase	[FeFe] hydrogenase H-cluster maturation GTPase HydF. This model describes the family of the [Fe] hydrogenase maturation protein HypF as characterized in Chlamydomonas reinhardtii and found, in an operon with radical SAM proteins HydE and HydG, in numerous bacteria. It has GTPase activity, can bind an 4Fe-4S cluster, and is essential for hydrogenase activity [Protein fate, Protein modification and…	4e-06	non_classical_rbd	SAM	14.578	29.6675
Q5ZRQ0	lubX	E3 ubiquitin-protein ligase LubX	lpg2830	Legionella pneumophila subsp. pneumophila (strain Philadelphia 1 / ATCC 33152 / DSM 7513)	GO:0016874->F:ligase activity,GO:0005576->C:extracellular region,GO:0004842->F:ubiquitin-protein transferase activity,GO:0009405->P:pathogenesis,GO:0043657->C:host cell,GO:0016567->P:protein ubiquitination	lpn:lpg2830	CDD	198264	cd10401	C-terminal Src homology 2 (SH2) domain	C-terminal Src homology 2 (SH2) domain found in Spleen tyrosine kinase (Syk) proteins. ZAP-70 and Syk comprise a family of hematopoietic cell specific protein tyrosine kinases (PTKs) that are required for antigen and antibody receptor function. ZAP-70 is expressed in T and natural killer (NK) cells and Syk is expressed in B cells, mast cells, polymorphonuclear leukocytes, platelets, macrophages, …	5.1			21.2121	29.2929
Q5ZUC3	legC2	Microtubule binding protein, putative	lpg1884	Legionella pneumophila subsp. pneumophila (strain Philadelphia 1 / ATCC 33152 / DSM 7513)	GO	lpn:lpg1884	CDD	215364	PLN02678	seryl-tRNA synthetase	seryl-tRNA synthetase	1.4			12.5	28.7946
H2CYL2	hropAV1	Type III effector Hrp-dependent outer protein		Herbaspirillum rubrisubalbicans M1		None	CDD	234459	TIGR04082	selenobiotic family peptide radical SAM	selenobiotic family peptide radical SAM maturase. Members of this protein family are radical SAM (rSAM) enzymes similar in sequence to others with known or postulated roles in peptide modification, and regularly found adjacent to members of the GSU_1558 peptide family described by model TIGR04081. GSU_1558 and several other members of that family appear to be selenoproteins, hence the term seleno…	2.9	non_classical_rbd	SAM	10.4651	28.4884
A0A0B3XKN8	RD01_04045	ATP-dependent helicase HrpA		Pectobacterium carotovorum subsp. carotovorum		None	CDD	206747	cd01854	Ribosomal interacting GTPase YjeQ/EngC	Ribosomal interacting GTPase YjeQ/EngC, a circularly permuted subfamily of the Ras GTPases. YjeQ (YloQ in Bacillus subtilis) is a ribosomal small subunit-dependent GTPase, hence also known as RsgA. YjeQ is a late-stage ribosomal biogenesis factor involved in the 30S subunit maturation, and it represents a protein family whose members are broadly conserved in bacteria and have been shown to be ess…	3.6	non_classical_rbd	Ribosomal	14.218	28.436
Q2YN43	BAB1_0712	Uncharacterized protein	BAB1_0712	Brucella abortus (strain 2308)		bmf:BAB1_0712	CDD	188929	cd09530	SAM domain of Samd14 subfamily	SAM domain of Samd14 subfamily. SAM (sterile alpha motif) domain of SamD14 (or FAM15A) subfamily is a putative protein-protein interaction domain. SAM is widespread domain in proteins involved in signal transduction and regulation. In many cases SAM mediates homodimerization/oligomerization. The exact function of proteins belonging to this subfamily is unknown.	5.9	non_classical_rbd	SAM	17.9104	28.3582
Q5ZUV0	lpg1692	Uncharacterized protein	lpg1692	Legionella pneumophila subsp. pneumophila (strain Philadelphia 1 / ATCC 33152 / DSM 7513)		lpn:lpg1692	CDD	234526	TIGR04260	rSAM-associated Gly-rich repeat protein	rSAM-associated Gly-rich repeat protein. Members of this protein family average 125 in length, roughly half of which is the repetitive and extremely Gly-rich C-terminal region. Virtually all members occur in the Cyanobacteria, in a neighborhood that includes a radical SAM/SPASM domain, often a marker of peptide modification systems.	6.4	non_classical_rbd	SAM	10.9244	27.7311
Q5ZRL9	legC8	Coiled-coil containing protein	lpg2862	Legionella pneumophila subsp. pneumophila (strain Philadelphia 1 / ATCC 33152 / DSM 7513)		lpn:lpg2862	CDD	237492	PRK13760	putative RNA-associated protein	putative RNA-associated protein, Provisional	1.4			12.5541	27.7056
G3XCJ2	hopPtoG	HopPtoG		Pseudomonas syringae pv. tomato		None	CDD	234544	TIGR04325	putative methyltransferase	putative methyltransferase, LIC12133 family. Members of this family tend to occur next to glycosyltransferases and other characteristic enzymes of O-antigen biosynthetic regions. The founding member is LIC12133 from Leptospira interrogans serovar Copenhageni. PSI-BLAST reveals distant homology to known SAM-dependent methyltransferases, as in pfam13489.	2.9	non_classical_rbd	SAM	12.766	27.6596
G0GXF2	lepA	Elongation factor 4	Rh054_02090	Rickettsia heilongjiangensis (strain ATCC VR-1524 / 054)	GO:0005525->F:GTP binding,GO:0043022->F:ribosome binding,GO:0003924->F:GTPase activity,GO:0045727->P:positive regulation of translation,GO:0005886->C:plasma membrane,GO:0003746->F:translation elongation factor activity	rhe:Rh054_02090	CDD	206747	cd01854	Ribosomal interacting GTPase YjeQ/EngC	Ribosomal interacting GTPase YjeQ/EngC, a circularly permuted subfamily of the Ras GTPases. YjeQ (YloQ in Bacillus subtilis) is a ribosomal small subunit-dependent GTPase, hence also known as RsgA. YjeQ is a late-stage ribosomal biogenesis factor involved in the 30S subunit maturation, and it represents a protein family whose members are broadly conserved in bacteria and have been shown to be ess…	0.0003	non_classical_rbd	Ribosomal	15.6398	27.0142
D2AJU0	ipaH9.8	E3 ubiquitin-protein ligase ipaH9.8	SFxv_5076	Shigella flexneri serotype X (strain 2002017)	GO:0016874->F:ligase activity,GO:0005576->C:extracellular region,GO:0004842->F:ubiquitin-protein transferase activity,GO:0044164->C:host cell cytosol,GO:0009405->P:pathogenesis,GO:0042025->C:host cell nucleus,GO:0044314->P:protein K27-linked ubiquitinatio	sfe:SFxv_5076	CDD	238730	cd01453	Transcription factors	Transcription factors IIH type: TFIIH is a multiprotein complex that is one of the five general transcription factors that binds RNA polymerase II holoenzyme. Orthologues of these genes are found in all completed eukaryotic genomes and all these proteins contain a VWA domain. The p44 subunit of TFIIH functions as a DNA helicase in RNA polymerase II transcription initiation and DNA repair, and its…	0.82			14.2077	26.776
Q56019	sipB	Cell invasion protein SipB	STM2885	Salmonella typhimurium (strain LT2 / SGSC1412 / ATCC 700720)	GO:0016021->C:integral component of membrane,GO:0020002->C:host cell plasma membrane,GO:0009405->P:pathogenesis	stm:STM2885	CDD	188553	TIGR04038	radical SAM protein	radical SAM protein, TatD family-associated. Members of this family are radical SAM proteins found in about 5 percent of microbial genomes. A portion occur as gene fusions with, or adjacent to, members of the TatD family of hydrolases (pfam01026). The TatD family may have several paralogs per genome, including TatD itself from E. coli (a soluble protein not actually part of the twin-arginine tran…	7.5	non_classical_rbd	SAM	12.0419	26.7016
E1WFS0	sseF	Type III secretion system effector protein-regulates and maintains the SCV	SL1344_1338	Salmonella typhimurium (strain SL1344)		None	CDD	188877	cd08531	Sterile alpha motif (SAM)/Pointed	Sterile alpha motif (SAM)/Pointed domain of ERG (Ets related gene) and FLI-1 (Friend leukemia integration 1) transcription factors. SAM Pointed domain of ERG/FLI-1 subfamily of ETS transcriptional regulators is a putative protein-protein interaction domain. The ERG and FLI regulators are involved in endothelial cell differentiation, bone morphogenesis and neural crest development. They are proto-…	6	non_classical_rbd	SAM	18.6667	26.6667
O84876	cdu1	Deubiquitinase and deneddylase Dub1	CT_868	Chlamydia trachomatis (strain D/UW-3/Cx)	GO:0005576->C:extracellular region,GO:0004843->F:ubiquitin-specific protease activity,GO:0016579->P:protein deubiquitination,GO:0016021->C:integral component of membrane,GO:0009405->P:pathogenesis,GO:0019784->F:NEDD8-specific protease activity,GO:0000338-	ctr:CT_868	CDD	130706	TIGR01645	poly-U binding splicing factor	poly-U binding splicing factor, half-pint family. The proteins represented by this model contain three RNA recognition motifs (rrm: pfam00076) and have been characterized as poly-pyrimidine tract binding proteins associated with RNA splicing factors. In t	7.5			8.49673	26.4706
Q326Q9	spa15	Spa15	SDY_P186	Shigella dysenteriae serotype 1 (strain Sd197)		sdy:SDY_P186	CDD	224289	COG1370	tRNA modification protein	tRNA modification protein, contains pre-PUA and PUA domains [Translation, ribosomal structure and biogenesis]	7.9	classical_rbd	PUA	15.4839	26.4516
Q5ZRT5	lepA	Interaptin	lpg2793	Legionella pneumophila subsp. pneumophila (strain Philadelphia 1 / ATCC 33152 / DSM 7513)	GO	lpn:lpg2793	CDD	224212	COG1293	Predicted RNA-binding protein homologous to	Predicted RNA-binding protein homologous to eukaryotic snRNP [Transcription]	0.13			8.86525	26.2411
D8P6I5	RCFBP_mp30438	Putative secreted protein popf1		Ralstonia solanacearum CFBP2957	GO:0009877->P:nodulation	pg:9414334	CDD	176480	cd08643	Polymerase I functions primarily to	Polymerase I functions primarily to fill DNA gaps that arise during DNA repair, recombination and replication. Family A polymerase functions primarily to fill DNA gaps that arise during DNA repair, recombination and replication. DNA-dependent DNA polymerases can be classified in six main groups based upon phylogenetic relationships with E. coli polymerase I (classA), E. coli polymerase II (class …	0.46	classical_rbd	RAP	8.85781	25.8741
Q5ZSM7	lepB	LepB	lpg2490	Legionella pneumophila subsp. pneumophila (strain Philadelphia 1 / ATCC 33152 / DSM 7513)		lpn:lpg2490	CDD	232965	TIGR00414	seryl-tRNA synthetase	seryl-tRNA synthetase. This model represents the seryl-tRNA synthetase found in most organisms. This protein is a class II tRNA synthetase, and is recognized by the pfam model tRNA-synt_2b. The seryl-tRNA synthetases of two archaeal species, Methanococcus jannaschii and Methanobacterium thermoautotrophicum, differ considerably and are included in a different model [Protein synthesis, tRNA aminoac…	2	classical_rbd	tRNA-synt	11.0048	25.5981
Q5ZYX7	sidE	SidE	lpg0234	Legionella pneumophila subsp. pneumophila (strain Philadelphia 1 / ATCC 33152 / DSM 7513)		lpn:lpg0234	CDD	130082	TIGR01009	ribosomal protein S3	ribosomal protein S3, bacterial type. This model describes the bacterial type of ribosomal protein S3. Chloroplast and mitochondrial forms have large, variable inserts between conserved N-terminal and C-terminal domains. This model recognizes all bacterial forms and many chloroplast forms above the trusted cutoff score. TIGRFAMs model TIGR01008 describes S3 of the eukaryotic cytosol and of the ar…	4.1	non_classical_rbd	Ribosomal	13.2701	25.5924
W8FJ43	virF	VirF		Agrobacterium tumefaciens LBA4213 (Ach5)		None	CDD	234495	TIGR04192	ATP-GRASP peptide maturase	ATP-GRASP peptide maturase, grasp-with-spasm system. Members of this protein family are ATP-GRASP proteins that occur in a peptide maturation cassette with a SPASM domain protein. SPASM (TIGR04085) usually occurs as a C-terminal extension to radical SAM enzymes that act as peptide maturases, although it can occur independently.	6.4	non_classical_rbd	SAM	8.49057	25.4717
D2TKD5	espG	T3SS effector protein EspG	ROD_29681	Citrobacter rodentium (strain ICC168)	GO:0004197->F:cysteine-type endopeptidase activity,GO:0009405->P:pathogenesis	cro:ROD_29681	CDD	130084	TIGR01011	ribosomal protein S2	ribosomal protein S2, bacterial type. This model describes the bacterial, ribosomal, and chloroplast forms of ribosomal protein S2. TIGR01012 describes the archaeal and cytosolic forms [Protein synthesis, Ribosomal proteins: synthesis and modification].	2.4	non_classical_rbd	Ribosomal	12.4444	25.3333
F3GVK0	PSYCIT7_05440	Type III effector protein AvrE1		Pseudomonas syringae Cit 7		None	CDD	234492	TIGR04188	methyltransferase	methyltransferase, ATP-grasp peptide maturase system. Members of this protein family are predicted SAM-dependent methyltransferases that regularly occur in the context of a putative peptide modification ATP-grasp enzyme (TIGR04187, related to enzymes of microviridin maturation) and a putative ribosomal peptide modification target (TIGR04186).	3.7	non_classical_rbd	SAM	9.09091	25.0689
O84876	cdu1	Deubiquitinase and deneddylase Dub1	CT_868	Chlamydia trachomatis (strain D/UW-3/Cx)	GO:0005576->C:extracellular region,GO:0004843->F:ubiquitin-specific protease activity,GO:0016579->P:protein deubiquitination,GO:0016021->C:integral component of membrane,GO:0009405->P:pathogenesis,GO:0019784->F:NEDD8-specific protease activity,GO:0000338-	ctr:CT_868	CDD	114474	PF05750	Rubella capsid protein	Rubella capsid protein. Rubella virus is an enveloped positive-strand RNA virus of the family Togaviridae. Virions are composed of three structural proteins: a capsid and two membrane-spanning glycoproteins, E2 and E1. During virus assembly, the capsid interacts with genomic RNA to form nucleocapsids. It has been discovered that capsid phosphorylation serves to negatively regulate binding of vira…	5.1			9.66667	25
D2AJU0	ipaH9.8	E3 ubiquitin-protein ligase ipaH9.8	SFxv_5076	Shigella flexneri serotype X (strain 2002017)	GO:0016874->F:ligase activity,GO:0005576->C:extracellular region,GO:0004842->F:ubiquitin-protein transferase activity,GO:0044164->C:host cell cytosol,GO:0009405->P:pathogenesis,GO:0042025->C:host cell nucleus,GO:0044314->P:protein K27-linked ubiquitinatio	sfe:SFxv_5076	CDD	233818	TIGR02306	RNA ligase	RNA ligase, DRB0094 family. The member of this family from Deinococcus radiodurans, a species that withstands and recovers from extensive radiation or dessication damage, is an apparent RNA ligase. It repairs RNA stand breaks in nicked DNA:RNA and RNA:RNA but not DNA:DNA duplexes. It has adenylyltransferase activity associated with the C-terminal domain. Related proteins also in this family are f…	0.9			9.09091	24.9267
Q5ZT38	lpg2327	CG18304 gene product	lpg23272	Legionella pneumophila subsp. pneumophila (strain Philadelphia 1 / ATCC 33152 / DSM 7513)	GO	lpn:lpg2327	CDD	223095	COG0016	Phenylalanyl-tRNA synthetase alpha subunit	Phenylalanyl-tRNA synthetase alpha subunit [Translation, ribosomal structure and biogenesis]	4.5			11.6418	24.7761
Q5ZYT5	legG2	Ras GEF	lpg0276	Legionella pneumophila subsp. pneumophila (strain Philadelphia 1 / ATCC 33152 / DSM 7513)	GO:0007264->P:small GTPase mediated signal transduction,GO:0005085->F:guanyl-nucleotide exchange factor activity	lpn:lpg0276	CDD	188048	TIGR00417	spermidine synthase	spermidine synthase. the SpeE subunit of spermidine synthase catalysesthe reaction (putrescine + S-adenosylmethioninamine = spermidine + 5'-methylthioadenosine) and is involved in polyamine biosynthesis and in the biosynthesis of spermidine from arganine. The region between residues 77 and 120 of the seed alignment is thought to be involved in binding to decarboxylated SAM [Central intermediary m…	2.3	non_classical_rbd	SAM	9.22509	24.7232
F6GBN6	popF2	Secreted protein popf2	RSPO_m01541	Ralstonia solanacearum (strain Po82)	GO:0009877->P:nodulation	rsn:RSPO_m01541	CDD	176480	cd08643	Polymerase I functions primarily to	Polymerase I functions primarily to fill DNA gaps that arise during DNA repair, recombination and replication. Family A polymerase functions primarily to fill DNA gaps that arise during DNA repair, recombination and replication. DNA-dependent DNA polymerases can be classified in six main groups based upon phylogenetic relationships with E. coli polymerase I (classA), E. coli polymerase II (class …	2.3	classical_rbd	RAP	8.15851	24.4755
Q5ZUC3	legC2	Microtubule binding protein, putative	lpg1884	Legionella pneumophila subsp. pneumophila (strain Philadelphia 1 / ATCC 33152 / DSM 7513)	GO	lpn:lpg1884	CDD	223250	COG0172	Seryl-tRNA synthetase [Translation	Seryl-tRNA synthetase [Translation, ribosomal structure and biogenesis]	7.5			10.0233	24.0093
Q5ZTJ5	lpg2166	Uncharacterized protein	lpg2166	Legionella pneumophila subsp. pneumophila (strain Philadelphia 1 / ATCC 33152 / DSM 7513)		lpn:lpg2166	CDD	232965	TIGR00414	seryl-tRNA synthetase	seryl-tRNA synthetase. This model represents the seryl-tRNA synthetase found in most organisms. This protein is a class II tRNA synthetase, and is recognized by the pfam model tRNA-synt_2b. The seryl-tRNA synthetases of two archaeal species, Methanococcus jannaschii and Methanobacterium thermoautotrophicum, differ considerably and are included in a different model [Protein synthesis, tRNA aminoac…	5	classical_rbd	tRNA-synt	10.0478	23.9234
Q5ZU30	setA	Subversion of eukaryotic traffic protein A	lpg1978	Legionella pneumophila subsp. pneumophila (strain Philadelphia 1 / ATCC 33152 / DSM 7513)	GO:0005576->C:extracellular region,GO:0016757->F:transferase activity, transferring glycosyl groups,GO:0009405->P:pathogenesis	lpn:lpg1978	CDD	180960	PRK07400	30S ribosomal protein S1	30S ribosomal protein S1, Reviewed	8.5	classical_rbd	S1	10.6918	23.5849
Q5ZUC3	legC2	Microtubule binding protein, putative	lpg1884	Legionella pneumophila subsp. pneumophila (strain Philadelphia 1 / ATCC 33152 / DSM 7513)	GO	lpn:lpg1884	CDD	188306	TIGR03319	ribonuclease Y	ribonuclease Y. Members of this family are RNase Y, an endoribonuclease. The member from Bacillus subtilis, YmdA, has been shown to be involved in turnover of yitJ riboswitch [Transcription, Degradation of RNA].	6.7			10.3113	23.3463
Q5ZVE4	lpg1496	Uncharacterized protein	lpg1496	Legionella pneumophila subsp. pneumophila (strain Philadelphia 1 / ATCC 33152 / DSM 7513)		lpn:lpg1496	CDD	240878	cd12432	RNA recognition motif in apoptotic chromatin	RNA recognition motif in apoptotic chromatin condensation inducer in the nucleus (acinus) and similar proteins. This subfamily corresponds to the RRM of Acinus, a caspase-3-activated nuclear factor that induces apoptotic chromatin condensation after cleavage by caspase-3 without inducing DNA fragmentation. It is essential for apoptotic chromatin condensation and may also participate in nuclear st…	8.4	classical_rbd	RRM	16.6667	23.3333
Q5ZS82	lpg2637	Uncharacterized protein	lpg2637	Legionella pneumophila subsp. pneumophila (strain Philadelphia 1 / ATCC 33152 / DSM 7513)		lpn:lpg2637	CDD	162708	TIGR02109	coenzyme PQQ biosynthesis enzyme PqqE	coenzyme PQQ biosynthesis enzyme PqqE. This model describes coenzyme PQQ biosynthesis protein E, a prototypical peptide-cyclizing radical SAM enzyme. It links a Tyr to a Glu as the first step in the biosynthesis of pyrrolo-quinoline-quinone (coenzyme PQQ) from the precursor peptide PqqA. PQQ is required for some glucose dehydrogenases and alcohol dehydrogenases [Biosynthesis of cofactors, prosthe…	1.1	non_classical_rbd	SAM	11.4525	22.905
A0A0A8HJJ5	ciaD	Invasion antigen D		Campylobacter volucris LMG 24379		None	CDD	232965	TIGR00414	seryl-tRNA synthetase	seryl-tRNA synthetase. This model represents the seryl-tRNA synthetase found in most organisms. This protein is a class II tRNA synthetase, and is recognized by the pfam model tRNA-synt_2b. The seryl-tRNA synthetases of two archaeal species, Methanococcus jannaschii and Methanobacterium thermoautotrophicum, differ considerably and are included in a different model [Protein synthesis, tRNA aminoac…	0.66	classical_rbd	tRNA-synt	10.2871	22.2488
Q5ZT38	lpg2327	CG18304 gene product	lpg23272	Legionella pneumophila subsp. pneumophila (strain Philadelphia 1 / ATCC 33152 / DSM 7513)	GO	lpn:lpg2327	CDD	188306	TIGR03319	ribonuclease Y	ribonuclease Y. Members of this family are RNase Y, an endoribonuclease. The member from Bacillus subtilis, YmdA, has been shown to be involved in turnover of yitJ riboswitch [Transcription, Degradation of RNA].	1.2			11.284	22.179
E1WFS0	sseF	Type III secretion system effector protein-regulates and maintains the SCV	SL1344_1338	Salmonella typhimurium (strain SL1344)		None	CDD	188883	cd08541	Sterile alpha motif (SAM)/Pointed domain	Sterile alpha motif (SAM)/Pointed domain of friend leukemia integration 1 transcription activator. SAM Pointed domain of FLI-1 (Friend Leukemia Integration) subfamily of ETS transcriptional regulators is a putative protein-protein interaction domain. The FLI-1 protein participates in regulation of cellular differentiation, proliferation, and survival. The Fli-1 gene was initially described in Fri…	1.7	non_classical_rbd	SAM	14.2857	21.978
Q5ZSM7	lepB	LepB	lpg2490	Legionella pneumophila subsp. pneumophila (strain Philadelphia 1 / ATCC 33152 / DSM 7513)		lpn:lpg2490	CDD	232965	TIGR00414	seryl-tRNA synthetase	seryl-tRNA synthetase. This model represents the seryl-tRNA synthetase found in most organisms. This protein is a class II tRNA synthetase, and is recognized by the pfam model tRNA-synt_2b. The seryl-tRNA synthetases of two archaeal species, Methanococcus jannaschii and Methanobacterium thermoautotrophicum, differ considerably and are included in a different model [Protein synthesis, tRNA aminoac…	4	classical_rbd	tRNA-synt	9.56938	21.5311
Q5ZSM7	lepB	LepB	lpg2490	Legionella pneumophila subsp. pneumophila (strain Philadelphia 1 / ATCC 33152 / DSM 7513)		lpn:lpg2490	CDD	232965	TIGR00414	seryl-tRNA synthetase	seryl-tRNA synthetase. This model represents the seryl-tRNA synthetase found in most organisms. This protein is a class II tRNA synthetase, and is recognized by the pfam model tRNA-synt_2b. The seryl-tRNA synthetases of two archaeal species, Methanococcus jannaschii and Methanobacterium thermoautotrophicum, differ considerably and are included in a different model [Protein synthesis, tRNA aminoac…	1.2	classical_rbd	tRNA-synt	10.0478	21.2919
A0A0A7A517	Asd1617_06362	Type III secretion system effector protein IpaB		Shigella dysenteriae 1617		None	CDD	232965	TIGR00414	seryl-tRNA synthetase	seryl-tRNA synthetase. This model represents the seryl-tRNA synthetase found in most organisms. This protein is a class II tRNA synthetase, and is recognized by the pfam model tRNA-synt_2b. The seryl-tRNA synthetases of two archaeal species, Methanococcus jannaschii and Methanobacterium thermoautotrophicum, differ considerably and are included in a different model [Protein synthesis, tRNA aminoac…	9.1	classical_rbd	tRNA-synt	9.09091	21.2919
F3CEG5	Pgy4_32386	Type III effector HopAV1		Pseudomonas syringae pv. glycinea str. race 4		None	CDD	240453	cd12873	SPRY domain associated with DEAD box gene DDX1	SPRY domain associated with DEAD box gene DDX1. This SPRY domain is associated with the DEAD box gene, DDX1, an RNA-dependent ATPase involved in HIV-1 Rev function and virus replication. It is suggested that DDX1 acts as a cellular cofactor by promoting oligomerization of Rev on the Rev response element (RRE). DDX1 RNA is overexpressed in breast cancer, data showing a strong and independent assoc…	2.2	classical_rbd	DEAD	10.3226	21.2903
Q5ZRN3	lpg2847	Uncharacterized protein	lpg2847	Legionella pneumophila subsp. pneumophila (strain Philadelphia 1 / ATCC 33152 / DSM 7513)	GO	lpn:lpg2847	CDD	112407	PF03588	Leucyl/phenylalanyl-tRNA protein	Leucyl/phenylalanyl-tRNA protein transferase.	7.1			9.24855	20.8092
D2AJI4	ipaC	IpaC	SFxv_4970	Shigella flexneri serotype X (strain 2002017)	GO:0009405->P:pathogenesis	sfe:SFxv_4970	CDD	223250	COG0172	Seryl-tRNA synthetase [Translation	Seryl-tRNA synthetase [Translation, ribosomal structure and biogenesis]	0.01			6.75991	20.7459
Q5ZTL2	lpg2149	Uncharacterized protein	lpg2149	Legionella pneumophila subsp. pneumophila (strain Philadelphia 1 / ATCC 33152 / DSM 7513)		lpn:lpg2149	CDD	238706	cd01418	Ribosomal protein L19e	Ribosomal protein L19e, archaeal. L19e is found in the large ribosomal subunit of eukaryotes and archaea. L19e is distinct from the ribosomal subunit L19, which is found in prokaryotes. It consists of two small globular domains connected by an extended segment. It is located toward the surface of the large subunit, with one exposed end involved in forming the intersubunit bridge with the small su…	0.7	non_classical_rbd	Ribosomal	14.4828	20.6897
Q5ZRT5	lepA	Interaptin	lpg2793	Legionella pneumophila subsp. pneumophila (strain Philadelphia 1 / ATCC 33152 / DSM 7513)	GO	lpn:lpg2793	CDD	223095	COG0016	Phenylalanyl-tRNA synthetase alpha subunit	Phenylalanyl-tRNA synthetase alpha subunit [Translation, ribosomal structure and biogenesis]	4.5			10.4478	20.597
Q5PB23	AM470	Uncharacterized protein	AM470	Anaplasma marginale (strain St. Maries)		ama:AM470	CDD	148679	PF07218	Rhoptry-associated protein 1 (RAP-1)	Rhoptry-associated protein 1 (RAP-1). This family consists of several rhoptry-associated protein 1 (RAP-1) sequences which appear to be specific to Plasmodium falciparum.	7.3	classical_rbd	RAP	7.46835	20.3797
Q5ZTL2	lpg2149	Uncharacterized protein	lpg2149	Legionella pneumophila subsp. pneumophila (strain Philadelphia 1 / ATCC 33152 / DSM 7513)		lpn:lpg2149	CDD	225058	COG2147	Ribosomal protein L19E [Translation	Ribosomal protein L19E [Translation, ribosomal structure and biogenesis]	0.23	non_classical_rbd	Ribosomal	12.6667	20
Q5ZTL2	lpg2149	Uncharacterized protein	lpg2149	Legionella pneumophila subsp. pneumophila (strain Philadelphia 1 / ATCC 33152 / DSM 7513)		lpn:lpg2149	CDD	238268	cd00481	Ribosomal protein L19e	Ribosomal protein L19e. L19e is found in the large ribosomal subunit of eukaryotes and archaea. L19e is distinct from the ribosomal subunit L19, which is found in prokaryotes. It consists of two small globular domains connected by an extended segment. It is located toward the surface of the large subunit, with one exposed end involved in forming the intersubunit bridge with the small subunit. The…	0.21	non_classical_rbd	Ribosomal	14.4828	19.3103
P0CI27	incA	Inclusion membrane protein A	CT_119	Chlamydia trachomatis (strain D/UW-3/Cx)	GO:0016021->C:integral component of membrane,GO:0020002->C:host cell plasma membrane,GO:0009405->P:pathogenesis	ctr:CT_119	CDD	235461	PRK05431	seryl-tRNA synthetase	seryl-tRNA synthetase, Provisional	2.5			7.76471	19.2941
Q5ZWW6	lpg0968	Uncharacterized protein	lpg0968	Legionella pneumophila subsp. pneumophila (strain Philadelphia 1 / ATCC 33152 / DSM 7513)		lpn:lpg0968	CDD	233893	TIGR02491	anaerobic ribonucleoside-triphosphate reductase	anaerobic ribonucleoside-triphosphate reductase activating protein. This enzyme is a member of the radical-SAM family (pfam04055) and utilizes S-adenosyl methionine, an iron-sulfur cluster and a reductant (dihydroflavodoxin ) to produce a glycine-centered radical in the class III (anaerobic) ribonucleotide triphosphate reductase (NrdD, TIGR02487). The two components form an alpha-2/beta-2 heterod…	4.2	non_classical_rbd	SAM	11.6883	18.8312
Q5ZSM7	lepB	LepB	lpg2490	Legionella pneumophila subsp. pneumophila (strain Philadelphia 1 / ATCC 33152 / DSM 7513)		lpn:lpg2490	CDD	232965	TIGR00414	seryl-tRNA synthetase	seryl-tRNA synthetase. This model represents the seryl-tRNA synthetase found in most organisms. This protein is a class II tRNA synthetase, and is recognized by the pfam model tRNA-synt_2b. The seryl-tRNA synthetases of two archaeal species, Methanococcus jannaschii and Methanobacterium thermoautotrophicum, differ considerably and are included in a different model [Protein synthesis, tRNA aminoac…	0.37	classical_rbd	tRNA-synt	9.09091	18.4211
Q5ZRN6	lpg2844	Hypothetical histidine-rich protein	lpg2844	Legionella pneumophila subsp. pneumophila (strain Philadelphia 1 / ATCC 33152 / DSM 7513)		lpn:lpg2844	CDD	148679	PF07218	Rhoptry-associated protein 1 (RAP-1)	Rhoptry-associated protein 1 (RAP-1). This family consists of several rhoptry-associated protein 1 (RAP-1) sequences which appear to be specific to Plasmodium falciparum.	5e-06	classical_rbd	RAP	7.08861	18.3544
Q5ZR83	lpg3000	Uncharacterized protein	lpg3000	Legionella pneumophila subsp. pneumophila (strain Philadelphia 1 / ATCC 33152 / DSM 7513)		lpn:lpg3000	CDD	233476	TIGR01574	tRNA-N(6)-(isopentenyl)adenosine-37	tRNA-N(6)-(isopentenyl)adenosine-37 thiotransferase enzyme MiaB. This model represents homologs of the MiaB enzyme responsible for the modification of the isopentenylated adenine-37 base of most bacterial and eukaryotic tRNAs that read codons beginning with uracil (all except tRNA(I,V) Ser). Adenine-37 is next to the anticodon on the 3' side in these tRNA's, and lack of modification at this site …	4.4	non_classical_rbd	SAM	5.93607	18.2648
Q5ZUC3	legC2	Microtubule binding protein, putative	lpg1884	Legionella pneumophila subsp. pneumophila (strain Philadelphia 1 / ATCC 33152 / DSM 7513)		lpn:lpg1884	CDD	232965	TIGR00414	seryl-tRNA synthetase	seryl-tRNA synthetase. This model represents the seryl-tRNA synthetase found in most organisms. This protein is a class II tRNA synthetase, and is recognized by the pfam model tRNA-synt_2b. The seryl-tRNA synthetases of two archaeal species, Methanococcus jannaschii and Methanobacterium thermoautotrophicum, differ considerably and are included in a different model [Protein synthesis, tRNA aminoac…	6	classical_rbd	tRNA-synt	9.56938	18.1818
Q5ZT38	lpg2327	CG18304 gene product	lpg2327	Legionella pneumophila subsp. pneumophila (strain Philadelphia 1 / ATCC 33152 / DSM 7513)		lpn:lpg2327	CDD	232965	TIGR00414	seryl-tRNA synthetase	seryl-tRNA synthetase. This model represents the seryl-tRNA synthetase found in most organisms. This protein is a class II tRNA synthetase, and is recognized by the pfam model tRNA-synt_2b. The seryl-tRNA synthetases of two archaeal species, Methanococcus jannaschii and Methanobacterium thermoautotrophicum, differ considerably and are included in a different model [Protein synthesis, tRNA aminoac…	5.1	classical_rbd	tRNA-synt	9.80861	18.1818
Q5ZV21	lpg1621	Uncharacterized protein	lpg1621	Legionella pneumophila subsp. pneumophila (strain Philadelphia 1 / ATCC 33152 / DSM 7513)		lpn:lpg1621	CDD	188570	TIGR04055	putative heme d1 biosynthesis radical SAM	putative heme d1 biosynthesis radical SAM protein NirJ2. Members of this radical SAM protein subfamily, designated NirJ2, occur in genomic contexts with a paralog NirJ1 and with other nitrite reductase operon genes associated with heme d1 biosynthesis, as in Heliobacillus mobilis and Heliophilum fasciatum. NirJ2 is presumed by bioinformatics analysis (Xiong, et al.) to be a heme d1 biosynthesis p…	8.6	non_classical_rbd	SAM	8.30769	18.1538
Q5ZRN6	lpg2844	Hypothetical histidine-rich protein	lpg2844	Legionella pneumophila subsp. pneumophila (strain Philadelphia 1 / ATCC 33152 / DSM 7513)		lpn:lpg2844	CDD	148679	PF07218	Rhoptry-associated protein 1 (RAP-1)	Rhoptry-associated protein 1 (RAP-1). This family consists of several rhoptry-associated protein 1 (RAP-1) sequences which appear to be specific to Plasmodium falciparum.	0.005	classical_rbd	RAP	6.32911	17.8481
Q5ZRN6	lpg2844	Hypothetical histidine-rich protein	lpg2844	Legionella pneumophila subsp. pneumophila (strain Philadelphia 1 / ATCC 33152 / DSM 7513)		lpn:lpg2844	CDD	148679	PF07218	Rhoptry-associated protein 1 (RAP-1)	Rhoptry-associated protein 1 (RAP-1). This family consists of several rhoptry-associated protein 1 (RAP-1) sequences which appear to be specific to Plasmodium falciparum.	7e-06	classical_rbd	RAP	7.21519	17.8481
O84876	cdu1	Deubiquitinase and deneddylase Dub1	CT_868	Chlamydia trachomatis (strain D/UW-3/Cx)	GO:0005576->C:extracellular region,GO:0004843->F:ubiquitin-specific protease activity,GO:0016579->P:protein deubiquitination,GO:0016021->C:integral component of membrane,GO:0009405->P:pathogenesis,GO:0019784->F:NEDD8-specific protease activity,GO:0000338-	ctr:CT_868	CDD	234938	PRK01297	ATP-dependent RNA helicase RhlB	ATP-dependent RNA helicase RhlB, Provisional	0.006			5.263157895	17.6842
C4I6K3	GBP346_B1492	BipB protein		Burkholderia pseudomallei MSHR346	GO:0005576->C:extracellular region,GO:0016021->C:integral component of membrane,GO:0009405->P:pathogenesis	None	CDD	211989	TIGR04266	NDMA-dependent methanol dehydrogenase	NDMA-dependent methanol dehydrogenase. Members of this family belong to the iron-dependent alcohol dehydrogenase family (see pfam00465). The NADP(H) cofactor is bound too tightly for exchange (although non-convalently), so enzymatic activity depends on a second substrate or electron carrier. The radical SAM-modified natural product mycofactocin is proposed to fill this role.	0.28	non_classical_rbd	SAM	8.33333	17.619
Q5ZRN6	lpg2844	Hypothetical histidine-rich protein	lpg2844	Legionella pneumophila subsp. pneumophila (strain Philadelphia 1 / ATCC 33152 / DSM 7513)		lpn:lpg2844	CDD	148679	PF07218	Rhoptry-associated protein 1 (RAP-1)	Rhoptry-associated protein 1 (RAP-1). This family consists of several rhoptry-associated protein 1 (RAP-1) sequences which appear to be specific to Plasmodium falciparum.	0.069	classical_rbd	RAP	6.70886	17.5949
Q99Q23	ospB	OspB		Shigella flexneri		pg:876670	CDD	211974	TIGR04251	SynChlorMet cassette radical SAM/SPASM	SynChlorMet cassette radical SAM/SPASM protein ScmF. A biosynthesis cassette found in Syntrophobacter fumaroxidans MPOB, Chlorobium limicola DSM 245, Methanocella paludicola SANAE, and delta proteobacterium NaphS2 contains two PqqE-like radical SAM/SPASM domain proteins, a PqqD homolog, and a conserved hypothetical protein. These components suggest modification of a ribosomally produced peptide p…	2.8	non_classical_rbd	SAM	6.79887	17.5637
Q27RI2	aexT	AexT	ASA_4266	Aeromonas salmonicida (strain A449)	GO:0005576->C:extracellular region,GO:0005096->F:GTPase activator activity,GO:0009405->P:pathogenesis	asa:ASA_4266	CDD	130081	TIGR01008	ribosomal protein S3	ribosomal protein S3, eukaryotic/archaeal type. This model describes ribosomal protein S3 of the eukaryotic cytosol and of the archaea. TIGRFAMs model TIGR01009 describes the bacterial/organellar type, although the organellar types have a different architecture with long insertions and may score poorly [Protein synthesis, Ribosomal proteins: synthesis and modification].	9.4	non_classical_rbd	Ribosomal	9.74359	17.4359
Q5ZTL2	lpg2149	Uncharacterized protein	lpg2149	Legionella pneumophila subsp. pneumophila (strain Philadelphia 1 / ATCC 33152 / DSM 7513)		lpn:lpg2149	CDD	238705	cd01417	Ribosomal protein L19e	Ribosomal protein L19e, eukaryotic. L19e is found in the large ribosomal subunit of eukaryotes and archaea. L19e is distinct from the ribosomal subunit L19, which is found in prokaryotes. It consists of two small globular domains connected by an extended segment. It is located toward the surface of the large subunit, with one exposed end involved in forming the intersubunit bridge with the small …	4.9	non_classical_rbd	Ribosomal	12.1951	17.0732
O84876	cdu1	Deubiquitinase and deneddylase Dub1	CT_868	Chlamydia trachomatis (strain D/UW-3/Cx)	GO:0005576->C:extracellular region,GO:0004843->F:ubiquitin-specific protease activity,GO:0016579->P:protein deubiquitination,GO:0016021->C:integral component of membrane,GO:0009405->P:pathogenesis,GO:0019784->F:NEDD8-specific protease activity,GO:0000338-	ctr:CT_868	CDD	114474	PF05750	Rubella capsid protein	Rubella capsid protein. Rubella virus is an enveloped positive-strand RNA virus of the family Togaviridae. Virions are composed of three structural proteins: a capsid and two membrane-spanning glycoproteins, E2 and E1. During virus assembly, the capsid interacts with genomic RNA to form nucleocapsids. It has been discovered that capsid phosphorylation serves to negatively regulate binding of vira…	2.2			7.66667	17
Q56019	sipB	Cell invasion protein SipB	STM2885	Salmonella typhimurium (strain LT2 / SGSC1412 / ATCC 700720)	GO:0016021->C:integral component of membrane,GO:0020002->C:host cell plasma membrane,GO:0009405->P:pathogenesis	stm:STM2885	CDD	182730	PRK10787	DNA-binding ATP-dependent protease La	DNA-binding ATP-dependent protease La, Provisional	0.039	classical_rbd	La	7.65306	16.7092
Q83D09	CBU_0937	UPF0422 protein CBU_0937	CBU_09372	Coxiella burnetii (strain RSA 493 / Nine Mile phase I)	GO	cbu:CBU_0937	CDD	233802	TIGR02258	2'-5' RNA ligase	2'-5' RNA ligase. This protein family consists of bacterial and archaeal proteins with two tandem copies of Pfam domain pfam02834. Members for which activity has been measured perform a reversible, ATP-independent 2'-5'-ligation of what is presumably a non-phyiological substrate: half-tRNA splice intermediates from an intron-containing yeast tRNA. The physiological substrate(s) in prokaryotes may…	3.5			6.14525	16.2011
A1TJC2	Aave_0453	Type III secretion protein, YscU/HrpY family	Aave_0453	Acidovorax citrulli (strain AAC00-1)	GO:0016021->C:integral component of membrane,GO:0009306->P:protein secretion	aav:Aave_0453	CDD	234449	TIGR04053	radical SAM protein	radical SAM protein, BA_1875 family. Members of this subfamily of the radical SAM domain superfamily show closer sequence relationships to peptide-modifying proteins of bacteriocin and PQQ biosynthesis than to other characterized radical SAM proteins. Within this subfamily, targets are likely to be diverse [Unknown function, Enzymes of unknown specificity].	0.28	non_classical_rbd	SAM	7.94521	15.8904
P37132	Protein YopD	yopD		Yersinia enterocolitica			CDD	132753	cd07068	NR_LBD_ER_like	The ligand binding domain of estrogen receptor and estrogen receptor-related receptors. The ligand binding domain of estrogen receptor (ER) and estrogen receptor-related receptors (ERRs): Estrogen receptors are a group of receptors which are activated by the hormone estrogen. Estrogen regulates many physiological processes including reproduction, bone integrity, cardiovascular health, and behavio…	2.3			9.95475	15.3846
Q83C21	CBU_1314	Hypothetical cytosolic protein	CBU_13142	Coxiella burnetii (strain RSA 493 / Nine Mile phase I)	GO	cbu:CBU_1314	CDD	223250	COG0172	Seryl-tRNA synthetase [Translation	Seryl-tRNA synthetase [Translation, ribosomal structure and biogenesis]	3.3			6.99301	15.3846
Q5ZT67	legC7	Inclusion membrane protein A	lpg2298	Legionella pneumophila subsp. pneumophila (strain Philadelphia 1 / ATCC 33152 / DSM 7513)		lpn:lpg2298	CDD	238896	cd01915	Carbon monoxide dehydrogenase (CODH) is found in	Carbon monoxide dehydrogenase (CODH) is found in acetogenic and methanogenic organisms and is responsible for the synthesis and breakdown of acetyl-CoA, respectively. CODH has two types of metal clusters, a cubane [Fe4-S4] center (B-cluster) similar to that of hybrid cluster protein (HCP) and a Ni-Fe-S center (C-cluster) where carbon monoxide oxidation occurs. Bifunctional CODH forms a heterotetr…	2.4	non_classical_rbd	S4	7.01468	15.1713
Q882F0	hopP1	Type III helper protein HopP1	PSPTO_2678	Pseudomonas syringae pv. tomato (strain DC3000)		pst:PSPTO_2678	CDD	148679	PF07218	Rhoptry-associated protein 1 (RAP-1)	Rhoptry-associated protein 1 (RAP-1). This family consists of several rhoptry-associated protein 1 (RAP-1) sequences which appear to be specific to Plasmodium falciparum.	1.8	classical_rbd	RAP	5.18987	14.9367
F3DLE0	PSYAE_24952	Type III effector HopAO1		Pseudomonas syringae pv. aesculi str. 0893_23	GO:0004725->F:protein tyrosine phosphatase activity	None	CDD	211992	TIGR04269	radical SAM/SPASM domain	radical SAM/SPASM domain, FxsB family. This model describes a radical SAM (pfam04055)/SPASM domain (TIGR04085) fusion subfamily distinct from PqqE, MftC, anaerobic sulfatase maturases, and other peptide maturases. The combined region described in this model can itself be fused to another domain, such as TIGR04267, or stand alone. Members occurring in the same cassette as a member of family TIGR04…	5.8	non_classical_rbd	SAM	6.88705	14.876
E2IHR8	tarP	Chlamydial TarP	NA	Chlamydia trachomatis	GO	None	CDD	227430	COG5099	RNA-binding protein of the Puf family	RNA-binding protein of the Puf family, translational repressor [Translation, ribosomal structure and biogenesis]	1.8			7.72201	14.6718
E2IHR8	tarP	Chlamydial TarP	NA	Chlamydia trachomatis	GO	None	CDD	227430	COG5099	RNA-binding protein of the Puf family	RNA-binding protein of the Puf family, translational repressor [Translation, ribosomal structure and biogenesis]	0.82			7.59331	14.6718
G4WAA7	hrpW	HrpW		Acidovorax citrulli	GO:0005576->C:extracellular region,GO:0030570->F:pectate lyase activity	None	CDD	223175	COG0097	Ribosomal protein L6P/L9E [Translation	Ribosomal protein L6P/L9E [Translation, ribosomal structure and biogenesis]	3.6	non_classical_rbd	Ribosomal	7.30337	14.6067
Q83C21	CBU_1314	Hypothetical cytosolic protein	CBU_13142	Coxiella burnetii (strain RSA 493 / Nine Mile phase I)	GO	cbu:CBU_1314	CDD	235461	PRK05431	seryl-tRNA synthetase	seryl-tRNA synthetase, Provisional	7.4			7.29412	14.5882
A1X3A9	CT166	Putative uncharacterized protein		Chlamydia trachomatis		None	CDD	148679	PF07218	Rhoptry-associated protein 1 (RAP-1)	Rhoptry-associated protein 1 (RAP-1). This family consists of several rhoptry-associated protein 1 (RAP-1) sequences which appear to be specific to Plasmodium falciparum.	4.2	classical_rbd	RAP	6.96203	14.557
Q5ZTJ5	lpg2166	Uncharacterized protein	lpg2166	Legionella pneumophila subsp. pneumophila (strain Philadelphia 1 / ATCC 33152 / DSM 7513)		lpn:lpg2166	CDD	233119	TIGR00763	ATP-dependent protease La	ATP-dependent protease La. This protein is induced by heat shock and other stresses in E. coli, B. subtilis, and other species. The yeast member, designated PIM1, is located in the mitochondrial matrix, required for mitochondrial function, and also induced by heat shock [Protein fate, Degradation of proteins, peptides, and glycopeptides].	8.3	classical_rbd	La	6.58065	14.4516
P0CI27	incA	Inclusion membrane protein A	CT_119	Chlamydia trachomatis (strain D/UW-3/Cx)	GO:0016021->C:integral component of membrane,GO:0020002->C:host cell plasma membrane,GO:0009405->P:pathogenesis	ctr:CT_119	CDD	235549	PRK05658	RNA polymerase sigma factor RpoD	RNA polymerase sigma factor RpoD, Validated	8.6			6.78514	13.5703
Q5ZUV5	lpg1687	Uncharacterized protein	lpg1687	Legionella pneumophila subsp. pneumophila (strain Philadelphia 1 / ATCC 33152 / DSM 7513)		lpn:lpg1687	CDD	176475	cd08638	DNA polymerase theta is a low-fidelity	DNA polymerase theta is a low-fidelity family A enzyme implicated in translesion synthesis and in somatic hypermutation. DNA polymerase theta is a low-fidelity family A enzyme implicated in translesion synthesis (TLS) and in somatic hypermutation (SHM). DNA-dependent DNA polymerases can be classified in six main groups based upon phylogenetic relationships with E. coli polymerase I (classA), E. c…	3	classical_rbd	RAP	6.16622	13.4048
Q5ZRN6	lpg2844	Hypothetical histidine-rich protein	lpg2844	Legionella pneumophila subsp. pneumophila (strain Philadelphia 1 / ATCC 33152 / DSM 7513)		lpn:lpg2844	CDD	148679	PF07218	Rhoptry-associated protein 1 (RAP-1)	Rhoptry-associated protein 1 (RAP-1). This family consists of several rhoptry-associated protein 1 (RAP-1) sequences which appear to be specific to Plasmodium falciparum.	6.9	classical_rbd	RAP	4.17722	13.2911
Q9ETN0	CT223	Inclusion membrane protein		Chlamydia trachomatis		None	CDD	233119	TIGR00763	ATP-dependent protease La	ATP-dependent protease La. This protein is induced by heat shock and other stresses in E. coli, B. subtilis, and other species. The yeast member, designated PIM1, is located in the mitochondrial matrix, required for mitochondrial function, and also induced by heat shock [Protein fate, Degradation of proteins, peptides, and glycopeptides].	0.24	classical_rbd	La	6.96774	13.2903
Q5ZRT5	lepA	Interaptin	lpg2793	Legionella pneumophila subsp. pneumophila (strain Philadelphia 1 / ATCC 33152 / DSM 7513)		lpn:lpg2793	CDD	148679	PF07218	Rhoptry-associated protein 1 (RAP-1)	Rhoptry-associated protein 1 (RAP-1). This family consists of several rhoptry-associated protein 1 (RAP-1) sequences which appear to be specific to Plasmodium falciparum.	8.7	classical_rbd	RAP	5.6962	13.038
Q5ZRN6	lpg2844	Hypothetical histidine-rich protein	lpg2844	Legionella pneumophila subsp. pneumophila (strain Philadelphia 1 / ATCC 33152 / DSM 7513)		lpn:lpg2844	CDD	148679	PF07218	Rhoptry-associated protein 1 (RAP-1)	Rhoptry-associated protein 1 (RAP-1). This family consists of several rhoptry-associated protein 1 (RAP-1) sequences which appear to be specific to Plasmodium falciparum.	0.006	classical_rbd	RAP	5.6962	12.9114
Q5ZT67	legC7	Inclusion membrane protein A	lpg2298	Legionella pneumophila subsp. pneumophila (strain Philadelphia 1 / ATCC 33152 / DSM 7513)		lpn:lpg2298	CDD	233119	TIGR00763	ATP-dependent protease La	ATP-dependent protease La. This protein is induced by heat shock and other stresses in E. coli, B. subtilis, and other species. The yeast member, designated PIM1, is located in the mitochondrial matrix, required for mitochondrial function, and also induced by heat shock [Protein fate, Degradation of proteins, peptides, and glycopeptides].	6.8	classical_rbd	La	5.67742	12.5161
Q5ZTN0	legA6	Ankyrin 3	lpg2131	Legionella pneumophila subsp. pneumophila (strain Philadelphia 1 / ATCC 33152 / DSM 7513)		lpn:lpg2131	CDD	238895	cd01914	Hybrid cluster protein (HCP)	Hybrid cluster protein (HCP), formerly known as prismane, is thought to play a role in nitrogen metabolism but its specific function is unknown. HCP has three structural domains, an N-terminal alpha-helical domain, and two similar domains comprising a central beta-sheet flanked by alpha-helices. HCP contains two iron-sulfur clusters, one of which is a [Fe4-S4] cubane cluster similar to that of ca…	2	non_classical_rbd	S4	5.67376	12.2931
Q5ZTE7	legA2	Ankyrin repeat-containing protein	lpg2215	Legionella pneumophila subsp. pneumophila (strain Philadelphia 1 / ATCC 33152 / DSM 7513)		lpn:lpg2215	CDD	188579	TIGR04064	nif11-like peptide radical SAM maturase	nif11-like peptide radical SAM maturase. Members of this family are radical SAM enzymes that occur co-clustered with nif11-related ribosomal natural product (RNP) precursors described by TIGRFAMs model TIGR03798. Homology within the bacteriocin family reflects largely constraints on the leader peptide, tied to processes such as cleavage and export, and members associate with various families of m…	0.59	non_classical_rbd	SAM	5.8952	12.2271
D2AJU3	ospG	Protein kinase OspG	SFxv_5079	Shigella flexneri serotype X (strain 2002017)	GO:0046777->P:protein autophosphorylation,GO:0005615->C:extracellular space,GO:0009405->P:pathogenesis,GO:0043657->C:host cell,GO:0016301->F:kinase activity	sfe:SFxv_5079	CDD	130997	TIGR01942	poly(A) polymerase	poly(A) polymerase. This model describes the pcnB family of poly(A) polymerases (also known as plasmid copy number protein). These enzymes sequentially add adenosine nucleotides to the 3' end of RNAs, targeting them for degradation by the cell. This was originally described for anti-sense RNAs, but was later demonstrated for mRNAs as well. Members of this family are as yet limited to the gamma- a…	0.86			5.85366	12.1951
Q5ZVF1	lpg1489	Uncharacterized protein	lpg1489	Legionella pneumophila subsp. pneumophila (strain Philadelphia 1 / ATCC 33152 / DSM 7513)	GO	lpn:lpg1489	CDD	226947	COG4581	Superfamily II RNA helicase [DNA replication	Superfamily II RNA helicase [DNA replication, recombination, and repair]	0.52			4.41883	12.1037
Q5ZSV9	lpg2407	Uncharacterized protein	lpg2407	Legionella pneumophila subsp. pneumophila (strain Philadelphia 1 / ATCC 33152 / DSM 7513)		lpn:lpg2407	CDD	206777	cd11372	RRP46 subunit of eukaryotic exosome	RRP46 subunit of eukaryotic exosome. The RRP46 subunit of eukaryotic exosome is a member of the RNase_PH family, named after the bacterial Ribonuclease PH, a 3'-5' exoribonuclease. Structurally all members of this family form hexameric rings (trimers of Rrp41-Rrp45, Rrp46-Rrp43, and Mtr3-Rrp42 dimers). The eukaryotic exosome core is composed of six individually encoded RNase PH-like subunits and …	4.2	non_classical_rbd	RNase	7.53769	12.0603
Q5ZYX7	sidE	SidE	lpg0234	Legionella pneumophila subsp. pneumophila (strain Philadelphia 1 / ATCC 33152 / DSM 7513)		lpn:lpg0234	CDD	234483	TIGR04150	pseudo-rSAM protein	pseudo-rSAM protein, GG-Bacteroidales system. Many peptide-modifying radical SAM enzymes have two 4Fe4S-binding regions, an N-terminal one recognized by Pfam radical SAM domain-defining model pfam04055 and a C-terminal one recognized by TIGR04085. Members of this protein family occur in cassettes with such a radical SAM family (TIGR04148) and with a peptide modification target (TIGR04149). Surpri…	4.5	non_classical_rbd	SAM	5.89681	12.0393
Q5ZYI2	vipA	VipA	lpg0390	Legionella pneumophila subsp. pneumophila (strain Philadelphia 1 / ATCC 33152 / DSM 7513)		lpn:lpg0390	CDD	237029	PRK12268	methionyl-tRNA synthetase	methionyl-tRNA synthetase, Reviewed	4.6			4.4964	11.6906
A0A022P5B5	PA103_3044	ExoU		Pseudomonas aeruginosa (strain ATCC 29260 / PA103)	GO:0006629->P:lipid metabolic process	None	CDD	233476	TIGR01574	tRNA-N(6)-(isopentenyl)adenosine-37	tRNA-N(6)-(isopentenyl)adenosine-37 thiotransferase enzyme MiaB. This model represents homologs of the MiaB enzyme responsible for the modification of the isopentenylated adenine-37 base of most bacterial and eukaryotic tRNAs that read codons beginning with uracil (all except tRNA(I,V) Ser). Adenine-37 is next to the anticodon on the 3' side in these tRNA's, and lack of modification at this site …	6.8	non_classical_rbd	SAM	6.16438	11.6438
D5V4K6	Arnit_1253	CiaB protein	Arnit_1253	Arcobacter nitrofigilis (strain ATCC 33309 / DSM 7299 / LMG 7604 / NCTC 12251 / CI)		ant:Arnit_1253	CDD	233119	TIGR00763	ATP-dependent protease La	ATP-dependent protease La. This protein is induced by heat shock and other stresses in E. coli, B. subtilis, and other species. The yeast member, designated PIM1, is located in the mitochondrial matrix, required for mitochondrial function, and also induced by heat shock [Protein fate, Degradation of proteins, peptides, and glycopeptides].	6.7	classical_rbd	La	5.16129	11.6129
Q5ZSV0	legA1	Ankyrin repeat family protein	lpg2416	Legionella pneumophila subsp. pneumophila (strain Philadelphia 1 / ATCC 33152 / DSM 7513)		lpn:lpg2416	CDD	238895	cd01914	Hybrid cluster protein (HCP)	Hybrid cluster protein (HCP), formerly known as prismane, is thought to play a role in nitrogen metabolism but its specific function is unknown. HCP has three structural domains, an N-terminal alpha-helical domain, and two similar domains comprising a central beta-sheet flanked by alpha-helices. HCP contains two iron-sulfur clusters, one of which is a [Fe4-S4] cubane cluster similar to that of ca…	3.7	non_classical_rbd	S4	4.96454	10.8747
G3XDC6	hopB1	Type III effector HopB1	PSPTO_1406	Pseudomonas syringae pv. tomato (strain DC3000)		pst:PSPTO_1406	CDD	213960	TIGR04347	pseudo-rSAM protein/SPASM domain	pseudo-rSAM protein/SPASM domain protein. Members of this family all have a C-terminal SPASM domain (see model TIGR04085), a region usually found as a C-terminal second 4Fe-4S domain of radical SAM domain (see pfam04055) proteins. A majority of rSAM/SPASM proteins modify ribosomally produced peptides. In a few members of this family, the key Cys residues of the radical SAM domain have been lost, …	9	non_classical_rbd	SAM	5.38462	10.5128
Q5ZYK7	lpg0365	Uncharacterized protein	lpg0365	Legionella pneumophila subsp. pneumophila (strain Philadelphia 1 / ATCC 33152 / DSM 7513)		lpn:lpg0365	CDD	234539	TIGR04317	tungsten cofactor oxidoreducase radical	tungsten cofactor oxidoreducase radical SAM maturase. Members of this family are radical SAM enzymes involved in the maturation of tungsten (W)-containing cofactors in the enzymes aldehyde ferredoxin oxidoreductase, formaldehyde ferredoxin oxidoreductase, and others, and tend to be encoded by an adjacent gene.	4.7	non_classical_rbd	SAM	6.30372	10.3152
Q5ZTL3	lpg2148	Uncharacterized protein	lpg2148	Legionella pneumophila subsp. pneumophila (strain Philadelphia 1 / ATCC 33152 / DSM 7513)		lpn:lpg2148	CDD	148679	PF07218	Rhoptry-associated protein 1 (RAP-1)	Rhoptry-associated protein 1 (RAP-1). This family consists of several rhoptry-associated protein 1 (RAP-1) sequences which appear to be specific to Plasmodium falciparum.	1.7	classical_rbd	RAP	4.3038	10
Q5ZU59	lpg1949	Uncharacterized protein	lpg1949	Legionella pneumophila subsp. pneumophila (strain Philadelphia 1 / ATCC 33152 / DSM 7513)		lpn:lpg1949	CDD	188569	TIGR04054	putative heme d1 biosynthesis radical SAM	putative heme d1 biosynthesis radical SAM protein NirJ1. Members of this radical SAM protein subfamily, designated NirJ1, occur in genomic contexts with a paralog NirJ2 and with other nitrite reductase operon genes associated with heme d1 biosynthesis, as in Heliobacillus mobilis and Heliophilum fasciatum. NirJ1 is presumed by bioinformatics analysis (Xiong, et al.) to be a heme d1 biosynthesis p…	1.5	non_classical_rbd	SAM	4.8433	9.97151
Q5ZU59	lpg1949	Uncharacterized protein	lpg1949	Legionella pneumophila subsp. pneumophila (strain Philadelphia 1 / ATCC 33152 / DSM 7513)		lpn:lpg1949	CDD	213960	TIGR04347	pseudo-rSAM protein/SPASM domain	pseudo-rSAM protein/SPASM domain protein. Members of this family all have a C-terminal SPASM domain (see model TIGR04085), a region usually found as a C-terminal second 4Fe-4S domain of radical SAM domain (see pfam04055) proteins. A majority of rSAM/SPASM proteins modify ribosomally produced peptides. In a few members of this family, the key Cys residues of the radical SAM domain have been lost, …	6.8	non_classical_rbd	SAM	5.64103	9.74359
Q5ZRT5	lepA	Interaptin	lpg2793	Legionella pneumophila subsp. pneumophila (strain Philadelphia 1 / ATCC 33152 / DSM 7513)	GO	lpn:lpg2793	CDD	227435	COG5104	Splicing factor [RNA processing and modification]	Splicing factor [RNA processing and modification]	9.2			5.42373	9.66102
F3F4A1	PSYMO_27721	Type III effector HopAB1		Pseudomonas syringae pv. mori str. 301020		None	CDD	211984	TIGR04261	radical SAM/SPASM domain protein	radical SAM/SPASM domain protein, GRRM system. Members of this protein family are radical SAM/SPASM domain proteins (see pfam04055 and TIGR04085) related to anaeroboic sulfatase maturating enzymes and the peptide modification enzyme PqqE. Members are found primarily in Cyanobacteria adjacent to a short protein, ~150 residues, in which the last ~60 residues tends to be repetitive and highly glycin…	0.85	non_classical_rbd	SAM	5.23416	9.64187
Q5ZT38	lpg2327	CG18304 gene product	lpg2327	Legionella pneumophila subsp. pneumophila (strain Philadelphia 1 / ATCC 33152 / DSM 7513)		lpn:lpg2327	CDD	148679	PF07218	Rhoptry-associated protein 1 (RAP-1)	Rhoptry-associated protein 1 (RAP-1). This family consists of several rhoptry-associated protein 1 (RAP-1) sequences which appear to be specific to Plasmodium falciparum.	1.7	classical_rbd	RAP	4.68354	9.62025
Q5ZV40	legL2	Leucine-rich repeat-containing protein	lpg1602	Legionella pneumophila subsp. pneumophila (strain Philadelphia 1 / ATCC 33152 / DSM 7513)		lpn:lpg1602	CDD	163532	TIGR03820	lysine-2	lysine-2,3-aminomutase. This model describes lysine-2,3-aminomutase as found along with beta-lysine acetyltransferase in a two-enzyme pathway for making the compatible solute N-epsilon-acetyl-beta-lysine. This compatible solute, or osmolyte, is known to protect a number of methanogenic archaea against salt stress. The trusted cutoff distinguishes a tight clade with essentially full-length homolog…	9	non_classical_rbd	SAM	5.7554	9.59233
Q5ZSZ4	lpg2372	Uncharacterized protein	lpg2372	Legionella pneumophila subsp. pneumophila (strain Philadelphia 1 / ATCC 33152 / DSM 7513)		lpn:lpg2372	CDD	234053	TIGR02903	ATP-dependent protease	ATP-dependent protease, Lon family. Members of this protein family resemble the widely distributed ATP-dependent protease La, also called Lon and LonA. It resembles even more closely LonB, which is a LonA paralog found in genomes if and only if the species is capable of endospore formation (as in Bacillus subtilis, Clostridium tetani, and select other members of the Firmicutes) and expressed spec…	0.06	classical_rbd	La	4.55285	9.43089
B0B8F2	copB	Putative type III secretion system membrane protein	CTL0841	Chlamydia trachomatis serovar L2 (strain 434/Bu / ATCC VR-902B)	GO:0009405->P:pathogenesis	ctb:CTL0841	CDD	188475	TIGR03960	radical SAM family uncharacterized	radical SAM family uncharacterized protein. This model describes a radical SAM protein, or protein region, regularly found paired with or fused to a region described by TIGR03936. PSI-BLAST analysis of TIGR03936 suggests a relationship to the tRNA pseudouridine synthase TruA, suggesting that this system may act in RNA modification [Unknown function, Enzymes of unknown specificity].	1.7	non_classical_rbd	SAM	4.46281	9.2562
Q5ZWE1	lpg1144	Uncharacterized protein	lpg1144	Legionella pneumophila subsp. pneumophila (strain Philadelphia 1 / ATCC 33152 / DSM 7513)		lpn:lpg1144	CDD	148679	PF07218	Rhoptry-associated protein 1 (RAP-1)	Rhoptry-associated protein 1 (RAP-1). This family consists of several rhoptry-associated protein 1 (RAP-1) sequences which appear to be specific to Plasmodium falciparum.	3	classical_rbd	RAP	4.05063	9.11392
A0A024KLH9	espX1	Non-LEE-encoded type III secreted effector		Escherichia coli D6-113.11		None	CDD	234455	TIGR04068	Cys-rich peptide radical SAM maturase	Cys-rich peptide radical SAM maturase CcpM. Members of this family are radical SAM enzymes that occur next to clostridial Cys-rich predicted bacteriocin (or other class of ribosomal natural product) precursors (see families TIGR04065 and TIGR04067). They include a TIGR04085 C-terminal additional 4Fe4S cluster-binding domain that is associated with peptide modification by radical SAM enzymes, and …	0.75	non_classical_rbd	SAM	5.41126	9.09091
B2KAJ3	YPTS_4264	Uncharacterized protein	YPTS_4264	Yersinia pseudotuberculosis serotype IB (strain PB1/+)		ypb:YPTS_4264	CDD	234455	TIGR04068	Cys-rich peptide radical SAM maturase	Cys-rich peptide radical SAM maturase CcpM. Members of this family are radical SAM enzymes that occur next to clostridial Cys-rich predicted bacteriocin (or other class of ribosomal natural product) precursors (see families TIGR04065 and TIGR04067). They include a TIGR04085 C-terminal additional 4Fe4S cluster-binding domain that is associated with peptide modification by radical SAM enzymes, and …	5.2	non_classical_rbd	SAM	4.97835	9.09091
Q9ETN0	CT223	Inclusion membrane protein		Chlamydia trachomatis		None	CDD	232965	TIGR00414	seryl-tRNA synthetase	seryl-tRNA synthetase. This model represents the seryl-tRNA synthetase found in most organisms. This protein is a class II tRNA synthetase, and is recognized by the pfam model tRNA-synt_2b. The seryl-tRNA synthetases of two archaeal species, Methanococcus jannaschii and Methanobacterium thermoautotrophicum, differ considerably and are included in a different model [Protein synthesis, tRNA aminoac…	8	classical_rbd	tRNA-synt	4.54545	8.61244
P0A0W0	avrBs1.1	Uncharacterized protein AvrBs1.1	XCC2099	Xanthomonas campestris pv. campestris (strain ATCC 33913 / NCPPB 528 / LMG 568)	GO:0004725->F:protein tyrosine phosphatase activity,GO:0009405->P:pathogenesis	xcc:XCC2099	CDD	188579	TIGR04064	nif11-like peptide radical SAM maturase	nif11-like peptide radical SAM maturase. Members of this family are radical SAM enzymes that occur co-clustered with nif11-related ribosomal natural product (RNP) precursors described by TIGRFAMs model TIGR03798. Homology within the bacteriocin family reflects largely constraints on the leader peptide, tied to processes such as cleavage and export, and members associate with various families of m…	9.3	non_classical_rbd	SAM	4.14847	8.51528
Q5ZSS3	lpg2443	Uncharacterized protein	lpg2443	Legionella pneumophila subsp. pneumophila (strain Philadelphia 1 / ATCC 33152 / DSM 7513)		lpn:lpg2443	CDD	211989	TIGR04266	NDMA-dependent methanol dehydrogenase	NDMA-dependent methanol dehydrogenase. Members of this family belong to the iron-dependent alcohol dehydrogenase family (see pfam00465). The NADP(H) cofactor is bound too tightly for exchange (although non-convalently), so enzymatic activity depends on a second substrate or electron carrier. The radical SAM-modified natural product mycofactocin is proposed to fill this role.	5.1	non_classical_rbd	SAM	4.7619	8.33333
Q5ZSQ6	lpg2461	Uncharacterized protein	lpg2461	Legionella pneumophila subsp. pneumophila (strain Philadelphia 1 / ATCC 33152 / DSM 7513)		lpn:lpg2461	CDD	234529	TIGR04267	HEXXH motif domain	HEXXH motif domain. Some proteins with this domain toward the C-terminus have an N-terminal region with a radical SAM domain (pfam04055) and a SPASM domain (TIGR04085), a combination frequently associated with peptide modification. All seed alignment members, and all family members that are not fused to a radical SAM domain, have a motif HEXXH that suggests metalloprotease activity. A role in pep…	0.11	non_classical_rbd	SAM	4.26065	8.27068
E1WAC9	sipB	Pathogenicity island 1 Type III secretion system effector protein	SL1344_2864	Salmonella typhimurium (strain SL1344)	GO:0005576->C:extracellular region,GO:0016021->C:integral component of membrane,GO:0009405->P:pathogenesis	None	CDD	215487	PLN02900	alanyl-tRNA synthetase	alanyl-tRNA synthetase	2			3.63248	8.01282
Q5ZVF6	lpg1484	Uncharacterized protein	lpg1484	Legionella pneumophila subsp. pneumophila (strain Philadelphia 1 / ATCC 33152 / DSM 7513)		lpn:lpg1484	CDD	233119	TIGR00763	ATP-dependent protease La	ATP-dependent protease La. This protein is induced by heat shock and other stresses in E. coli, B. subtilis, and other species. The yeast member, designated PIM1, is located in the mitochondrial matrix, required for mitochondrial function, and also induced by heat shock [Protein fate, Degradation of proteins, peptides, and glycopeptides].	7.2	classical_rbd	La	3.87097	8
H4IFT3	ECDEC1B_3535	T3SS secreted effector EspL-like domain protein		Escherichia coli DEC1B		None	CDD	234390	TIGR03904	uncharacterized radical SAM protein YgiQ	uncharacterized radical SAM protein YgiQ. Members of this family are fairly widespread uncharacterized radical SAM family proteins, many of which are designated YgiQ [Unknown function, Enzymes of unknown specificity].	7	non_classical_rbd	SAM	4.11449	7.8712
Q5ZSS2	lpg2444	Uncharacterized protein	lpg2444	Legionella pneumophila subsp. pneumophila (strain Philadelphia 1 / ATCC 33152 / DSM 7513)		lpn:lpg2444	CDD	234449	TIGR04053	radical SAM protein	radical SAM protein, BA_1875 family. Members of this subfamily of the radical SAM domain superfamily show closer sequence relationships to peptide-modifying proteins of bacteriocin and PQQ biosynthesis than to other characterized radical SAM proteins. Within this subfamily, targets are likely to be diverse [Unknown function, Enzymes of unknown specificity].	2.6	non_classical_rbd	SAM	4.38356	7.67123
U4M5S3	HpaH	Lytic transglycosylase-like HpaH protein, type III secretion system		Xanthomonas fuscans subsp. fuscans		xfu:XFF4834R_chr04080	CDD	234478	TIGR04121	DEXH box helicase	DEXH box helicase, DNA ligase-associated. Members of this protein family are DEAD/DEAH box helicases found associated with a bacterial ATP-dependent DNA ligase, part of a four-gene system that occurs in about 12 % of prokaryotic reference genomes. The actual motif in this family is DE[VILW]H.	0.46	classical_rbd	DEAD	2.61519	6.97385
A0A0A0XCW9	bopD	Type III secretion system outer protein D		Bordetella pertussis B1917		None	CDD	234478	TIGR04121	DEXH box helicase	DEXH box helicase, DNA ligase-associated. Members of this protein family are DEAD/DEAH box helicases found associated with a bacterial ATP-dependent DNA ligase, part of a four-gene system that occurs in about 12 % of prokaryotic reference genomes. The actual motif in this family is DE[VILW]H.	8.7	classical_rbd	DEAD	2.98879	5.97758
F3GEX7	PSYPI_26319	Type III effector AvrRps4		Pseudomonas syringae pv. pisi str. 1704B		None	CDD	213924	TIGR04311	putative metalloenzyme radical SAM/SPASM	putative metalloenzyme radical SAM/SPASM domain maturase. This model describes a family of radical SAM/SPASM enzymes largely from the deltaproteobacteria. The family is most closely related to radical SAM enzyme family regularly in archaea in the vicinity of tungsten-containing oxidoreductases. A single member of the family in archaea may correspond to multiple tungsten enzymes, e.g. five in Pyro…	8.8	non_classical_rbd	SAM	2.60047	5.20095
B0RSI9	avrXccC	Avirulence protein	xcc-b100_2071	Xanthomonas campestris pv. campestris (strain B100)	GO:0009405->P:pathogenesis	xca:xccb100_2071	CDD	148679	PF07218	Rhoptry-associated protein 1 (RAP-1)	Rhoptry-associated protein 1 (RAP-1). This family consists of several rhoptry-associated protein 1 (RAP-1) sequences which appear to be specific to Plasmodium falciparum.	8.6	classical_rbd	RAP	2.27848	4.93671
A0A0A8U4Y4	cif	Cell cycle inhibiting factor		Escherichia coli O26:H11		None	CDD	163532	TIGR03820	lysine-2	lysine-2,3-aminomutase. This model describes lysine-2,3-aminomutase as found along with beta-lysine acetyltransferase in a two-enzyme pathway for making the compatible solute N-epsilon-acetyl-beta-lysine. This compatible solute, or osmolyte, is known to protect a number of methanogenic archaea against salt stress. The trusted cutoff distinguishes a tight clade with essentially full-length homolog…	6.5	non_classical_rbd	SAM	3.11751	4.55635
Q5ZU59	lpg1949	Uncharacterized protein	lpg1949	Legionella pneumophila subsp. pneumophila (strain Philadelphia 1 / ATCC 33152 / DSM 7513)		lpn:lpg1949	CDD	188570	TIGR04055	putative heme d1 biosynthesis radical SAM	putative heme d1 biosynthesis radical SAM protein NirJ2. Members of this radical SAM protein subfamily, designated NirJ2, occur in genomic contexts with a paralog NirJ1 and with other nitrite reductase operon genes associated with heme d1 biosynthesis, as in Heliobacillus mobilis and Heliophilum fasciatum. NirJ2 is presumed by bioinformatics analysis (Xiong, et al.) to be a heme d1 biosynthesis p…	6.6	non_classical_rbd	SAM	2.76923	4.30769
F2ZH84	POR16_08527	Type III effector HopAF1		Pseudomonas syringae pv. oryzae str. 1_6		None	CDD	105491	PRK12269	bifunctional cytidylate kinase/ribosomal	bifunctional cytidylate kinase/ribosomal protein S1, Provisional	8.9	classical_rbd	S1	2.3175	4.17149
E1W7B9	pipB	Type III secretion system effector protein, homologous to pipB2, required for colonisation in chicks and for inducing the inflammatory response in the bovine ligated ileal loop model of infection	SL1344_1027	Salmonella typhimurium (strain SL1344)	GO	None	CDD	234496	TIGR04198	mRNA capping enzyme	mRNA capping enzyme, paramyxovirus family. This model represents a common C-terminal region shared by paramyxovirus-like RNA-dependent RNA polymerases (see model pfam00946). Polymerase proteins described by these two models are often called L protein (large polymerase protein). Capping of mRNA requires RNA triphosphatase and guanylyl transferase activities, demonstrated for the rinderpest virus L…	2.8			1.34378	3.47144
Q5ZVF6	lpg1484	Uncharacterized protein	lpg1484	Legionella pneumophila subsp. pneumophila (strain Philadelphia 1 / ATCC 33152 / DSM 7513)		lpn:lpg1484	CDD	188475	TIGR03960	radical SAM family uncharacterized	radical SAM family uncharacterized protein. This model describes a radical SAM protein, or protein region, regularly found paired with or fused to a region described by TIGR03936. PSI-BLAST analysis of TIGR03936 suggests a relationship to the tRNA pseudouridine synthase TruA, suggesting that this system may act in RNA modification [Unknown function, Enzymes of unknown specificity].	6.7	non_classical_rbd	SAM	2.14876	2.97521
B0B8F2	copB	Putative type III secretion system membrane protein	CTL0841	Chlamydia trachomatis serovar L2 (strain 434/Bu / ATCC VR-902B)	GO:0009405->P:pathogenesis	ctb:CTL0841	CDD	188475	TIGR03960	radical SAM family uncharacterized	radical SAM family uncharacterized protein. This model describes a radical SAM protein, or protein region, regularly found paired with or fused to a region described by TIGR03936. PSI-BLAST analysis of TIGR03936 suggests a relationship to the tRNA pseudouridine synthase TruA, suggesting that this system may act in RNA modification [Unknown function, Enzymes of unknown specificity].	5.4	non_classical_rbd	SAM	2.14876	2.64463
Q5ZWY8	legL1	Gala protein type 1, 3 or 4	lpg0945	Legionella pneumophila subsp. pneumophila (strain Philadelphia 1 / ATCC 33152 / DSM 7513)	GO	lpn:lpg0945	INTERPRO	IPR003590	SM00368	Leucine rich repeat, ribonuclease inhibitor type	Leucine-rich repeats (LRR) consist of 2-45 motifs of 20-30 amino acids in length that generally folds into an arc or horseshoe shape . LRRs occur in proteins ranging from viruses to eukaryotes, and appear to provide a structural framework for the formatio	47
Q5ZRQ0	lubX	E3 ubiquitin-protein ligase LubX	lpg2830	Legionella pneumophila subsp. pneumophila (strain Philadelphia 1 / ATCC 33152 / DSM 7513)	GO:0016874->F:ligase activity,GO:0005576->C:extracellular region,GO:0004842->F:ubiquitin-protein transferase activity,GO:0009405->P:pathogenesis,GO:0043657->C:host cell,GO:0016567->P:protein ubiquitination	lpn:lpg2830	INTERPRO	IPR013083	G3DSA:3.30.40.10	GO	Zinc finger (Znf) domains are relatively small protein motifs which contain multiple finger-like protrusions that make tandem contacts with their target molecule. Some of these domains bind zinc, but many do not, instead binding other metals such as iron,	1.30E-11
