# Supplementary material for: A systematic analysis of the RNA-targeting potential of secreted bacterial effector proteins
Source: Sci Rep. 2017 Aug 24;7:9328. doi: 10.1038/s41598-017-09527-0 (PMC5570926; doi:10.1038/s41598-017-09527-0)
Supplement: Supplementary file 6 — Supplementary Table S7 [file 41598_2017_9527_MOESM6_ESM.xls]

## Sheet: Sheet1
		Table S7. Sequences of primers used in this study
		Name of primer	Primer sequence 5' to 3'	used for cloning
		JVO-9730	GATCGGATCCATGTCAGGAACTAAAGAAGGCG	N-terminal 2X Strep II-TEV-3XFLAG tag into pBI-CMV2 F
		JVO-9619	TGACACGCGTCTTGTCGTCGTCGTCCTTG	N-terminal 2X Strep II-TEV-3XFLAG tag into pBI-CMV2 R
		JVO-9622	TGACACGCGTTCTATTCTCAAGATCCATGCCAG	ENO1 F
		JVO-9623	ACGTGCTAGCCTACTTGGCCAAGGGGTTTCT	ENO1 R
		JVO-9624	TGACACGCGTCTGTACTTCTCTTTGTTTTGGG	SHMT2 F
		JVO-9625	ACGTGCTAGCCTAATGCTCATCAAAACCAGGC	SHMT2 R
		JVO-9626	TGACACGCGTGAAACTGAAAGTGGAAATCAGG	Larp7 F
		JVO-9627	ACGTGCGGCCGCTCAATCATATTCAGAAAATCTTATATG	Larp7 R
		JVO-9629	TGACACGCGTAATCATGATTTTCAAGCTCTTGC	PUM2 F
		JVO-9630	ACGTGCTAGCTTACAGCATTCCATTTGGTGG	PUM2 R
		JVO-9722	TGACACGCGTAAAATAAAAACAGGTGCACGC	E.coli MBP F
		JVO-9723	ACGTGCTAGCTTACTTGGTGATACGAGTCTGC	E.coli MBP R
		JVO-10332	TGACACGCGTCATAATGTAAGCACCACAACC	IpaB F
		JVO-10333	ACGTAAGCTTTCAAGCAGTAGTTTGTTGC	IpaB R
		JVO-10334	TGACACGCGTAAAAAAATTATTTGTTTACTCAG	Lpg1962 F
		JVO-10335	ACGTAAGCTTTTACTTTTGAATGGTAATATTTTC	Lpg1962 R
		JVO-10336	TGACACGCGTGCAGAAACTCCAAAACCCA	Lpg2844 F
		JVO-10337	ACGTAAGCTTCTATCCAGGCATAGACTGACT	Lpg2844 R
		JVO-11124	TGACACGCGTATGGAAGACGACGGGCAG	TIAR F
		JVO-11125	ACGTAAGCTTTCACTGTGTTTGGTAACTTG	TIAR R
		JVO-11135	CAGTGCTAGCTTTAATATCCGCAATACACA	SspH1 F
		JVO-11136	CTTGAAGCTTTCAGTTAAGACGCCACCG	SspH1 R
		JVO-11137	CAGTGCTAGCCCCTTTCATATTGGAAGCG	SspH2 F
		JVO-11138	CTTGAAGCTTTCAGTTACGACGCCACTGA	SspH2 R
		JVO-11139	CAGTACGCGTTTCATAAATCCAAGAAATGTA	YopM F
		JVO-11140	CTTGAAGCTTCTACTCAAATACATCATCTT	YopM R
		JVO-11141	CAGTACGCGTACAATAAATATCAAGACAGAC	YopD F
		JVO-11142	CTTGGTCGACTCAGACAACACCAAAAGCG	YopD R
		JVO-11143	CAGTACGCGTAAAGAGCAACAAAAGGCAA	LegC5 F
		JVO-11144	CTTGGTCGACCTAACAGTTTTTTTGACTCA	LegC5 R
		JVO-11145	CAGTGCTAGCTTAATTTATCAAGGTAAAGAA	LepB F
		JVO-11146	CTTGGTCGACTTATCCATAAACTAATGTTTC	LepB R
		JVO-11147	CAGTACGCGTGCTGTGAGAACAATACGTAT	Lpg2936 F
		JVO-11148	CTTGAAGCTTTTATAGATCACCTCCGGCA	Lpg2936 R
		JVO-11149	CAGTACGCGTAGCGAACAATATTGGCGTTT	LegC8 F
		JVO-11150	CTTGGTCGACTTATTTTGATAATCGTGCTTG	LegC8 R
		JVO-11151	CAGTACGCGTTTACCGATAAATAATAACTTT	IpaH9.8 F
		JVO-11152	CTTGAAGCTTTTATGAATGGTGCAGTTGTG	IpaH9.8 R
		JVO-11153	CAGTACGCGTTCCATCATGTTACCGATAAA	IpaH3 F
		JVO-11154	CTTGAAGCTTTTATGAATGGTGCAGTTGTG	IpaH3 R
		JVO-11450	CAGTACGCGTTTTTCTCGAGTCAGAGGTTTTC	SseK3 F
		JVO-11451	CTTGAAGCTTTTATCTCCAGGAGCTGATAGTC	SseK3 R
		JVO-11452	CAGTACGCGTATTAATGGGGTGTCGTTACAG	ORF169b F
		JVO-11453	CTTGAAGCTTTCAGCAAAGCCTCTTACTTTTC	ORF169b R
		JVO-11454	CAGTACGCGTAAAATAACATCTACCATTATTCAA	OspG F
		JVO-11455	CTTGAAGCTTGCTATAAATATTTCCTGTTTAATAAC	OspG R
		JVO-11456	CAGTACGCGTACAGACACTCCAAAAGCTAATC	LegC2 F
		JVO-11457	CTTGAAGCTTCTAACCTGTGAGAGTTTGAGTTG	LegC2 R
		JVO-11458	CAGTACGCGTTTGGTGTTAACATTATCGGATTTG	LegL1 F
		JVO-11459	CTTGGTCGACTTAATTCGGTTTTTTATTTAAGCC	LegL1 R
		JVO-11460	CAGTACGCGTAACGAAATCATACTGCACTTAATG	LepA F
		JVO-11461	CTTGAAGCTTTTAACTACTTGTTGGAGCCATGG	LepA R
		JVO-11462	CAGTACGCGTATATCCCAAAAAGAAGCACTTG	Lpg0191 F
		JVO-11463	CTTGGTCGACTTATTTTAACTGAGGCTTACCTAAG	Lpg0191 R
		JVO-11464	CAGTACGCGTAAAATATCATCATTTATTTCTACAT	YopE F
		JVO-11465	CTTGAAGCTTTCACATCAATGACAGTAATTTC	YopE R
		JVO-11466	CAGTACGCGTCTAAAGCGGTGCTACTTATTG	Lpg2847 F
		JVO-11467	CTTGAAGCTTCTAGGGAAACTGCTTATTGTATC	Lpg2847 R
		JVO-11468	CAGTACGCGTGCAAAATTCACCGTAGGTCAG	Lpg2327 F
		JVO-11469	CTTGGTCGACTTATTTGGGTGATGAAGCTGC	Lpg2327 R
		JVO-11470	CAGTACGCGTCGTAGAAGTAAAGCAATACAAATG	Lpg1489 F
		JVO-11471	CTTGGTCGACTTAATGATGCAAGGAGGTCTTATC	Lpg1489 R
		JVO-11472	CAGTACGCGTTTGGGGTATAGAATAGAAATGGC	Lpg2830/LubX F
		JVO-11473	CTTGAAGCTTTTAGTACGTCATATCAGATGATG	Lpg2830/LubX R
		JVO-11478	CAGTACGCGTACTTTTACTCCGCCCGAGT	Lpg1751 F
		JVO-11479	CTTGAAGCTTTCAAACAAATAAAGACGTAGTACG	Lpg1751 R
		JVO-11480	CAGTACGCGTTTATATGATTTTTTACAAGAGAGC	Lpg1718 F
		JVO-11481	CTTGAAGCTTTCAAAAAAACTTGCTTTCAAGTG	Lpg1718 R
		JVO-11482	CAGTACGCGTCCTCAAATCCTAAATGCATTAGC	Lpg1290 F
		JVO-11483	CTTGAAGCTTTTAAATAGGAAATCCTCTTGTATT	Lpg1290 R
		JVO-11715	CAGTGCTAGCCCAATAACTAACGCGTCC	PipB F
		JVO-11716	CTTGAAGCTTCTAAAATATCGGATGGGGGAA	PipB R
		JVO-11717	CAGTACGCGTGAGCGTTCACTCGATAGTC	PipB2 F
		JVO-11718	CTTGAAGCTTCTAAATATTTTCACTATAAAATTCG	PipB2 R
		JVO-11719	CAGTGCTAGCAGTTTTGTATCCACAAATAATAAATC	VrgS F
		JVO-11720	CTTGAAGCTTTCACTCAGAGGTGAGAAGG	VrgS R
		JVO-11721	CAGTACGCGTAATATTACTAATATACAATCTACGGC	SlrP F
		JVO-11722	CTTGAAGCTTTATCGCCAGTAGGCGCTCAT	SlrP R
		JVO-12809	CTTGAAGCTTCTATCCCTGGGCAGTTAATATTAC	PipB2 N-terminal domain R used with JVO-11717
		JVO-12810	CAGTACGCGTATGAATCTTAAAGGCGCTGTCC	PipB2 C-terminal domain F used with JVO-11718
		JVO-12811	CAGTACGCGTATCCTGGATGATATGGATGG	PipB2 C-terminal domain + 40a.a fragment upstream F with JVO-11718
		JVO-12812	CTTGAAGCTTCTAACAATCTTTAAAACAGGTATTG	PipB2 full-length with truncated C-terminus 30 a.a R with JVO-11717
